# Supplementary material for: Multi-label classification for image tamper detection based on Swin-T segmentation network in the spatial domain
Source: PeerJ Comput Sci. 2025 Apr 8;11:e2775. doi: 10.7717/peerj-cs.2775 (PMC12190506; doi:10.7717/peerj-cs.2775)
Supplement: Supplemental Information 1 [file peerj-cs-11-2775-s001.zip]

Archive with 4,042 entries (3,888 files):
- IML_code/
- __MACOSX/._IML_code
- IML_code/mmseg/
- __MACOSX/IML_code/._mmseg
- IML_code/.DS_Store
- __MACOSX/IML_code/._.DS_Store
- IML_code/test/
- __MACOSX/IML_code/._test
- IML_code/config/
- __MACOSX/IML_code/._config
- IML_code/README.md
- __MACOSX/IML_code/._README.md
- IML_code/train/
- __MACOSX/IML_code/._train
- IML_code/mmseg/apis/
- __MACOSX/IML_code/mmseg/._apis
- IML_code/mmseg/.DS_Store
- __MACOSX/IML_code/mmseg/._.DS_Store
- IML_code/mmseg/core/
- __MACOSX/IML_code/mmseg/._core
- IML_code/mmseg/version.py
- __MACOSX/IML_code/mmseg/._version.py
- IML_code/mmseg/.mim/
- __MACOSX/IML_code/mmseg/._.mim
- IML_code/mmseg/datasets/
- __MACOSX/IML_code/mmseg/._datasets
- IML_code/mmseg/__init__.py
- __MACOSX/IML_code/mmseg/.___init__.py
- IML_code/mmseg/utils/
- __MACOSX/IML_code/mmseg/._utils
- IML_code/mmseg/models/
- __MACOSX/IML_code/mmseg/._models
- IML_code/mmseg/__pycache__/
- __MACOSX/IML_code/mmseg/.___pycache__
- IML_code/mmseg/ops/
- __MACOSX/IML_code/mmseg/._ops
- IML_code/test/test.py
- __MACOSX/IML_code/test/._test.py
- IML_code/config/retrainMix.py
- __MACOSX/IML_code/config/._retrainMix.py
- IML_code/train/.DS_Store
- __MACOSX/IML_code/train/._.DS_Store
- IML_code/train/train.py
- __MACOSX/IML_code/train/._train.py
- IML_code/mmseg/apis/.DS_Store
- __MACOSX/IML_code/mmseg/apis/._.DS_Store
- IML_code/mmseg/apis/__init__.py
- __MACOSX/IML_code/mmseg/apis/.___init__.py
- IML_code/mmseg/apis/__pycache__/
- __MACOSX/IML_code/mmseg/apis/.___pycache__
- IML_code/mmseg/apis/test.py
- __MACOSX/IML_code/mmseg/apis/._test.py
- IML_code/mmseg/apis/train.py
- __MACOSX/IML_code/mmseg/apis/._train.py
- IML_code/mmseg/apis/inference.py
- __MACOSX/IML_code/mmseg/apis/._inference.py
- IML_code/mmseg/core/__init__.py
- __MACOSX/IML_code/mmseg/core/.___init__.py
- IML_code/mmseg/core/utils/
- __MACOSX/IML_code/mmseg/core/._utils
- IML_code/mmseg/core/__pycache__/
- __MACOSX/IML_code/mmseg/core/.___pycache__
- IML_code/mmseg/core/optimizers/
- __MACOSX/IML_code/mmseg/core/._optimizers
- IML_code/mmseg/core/builder.py
- __MACOSX/IML_code/mmseg/core/._builder.py
- IML_code/mmseg/core/evaluation/
- __MACOSX/IML_code/mmseg/core/._evaluation
- IML_code/mmseg/core/seg/
- __MACOSX/IML_code/mmseg/core/._seg
- IML_code/mmseg/core/hook/
- __MACOSX/IML_code/mmseg/core/._hook
- IML_code/mmseg/.mim/tools/
- __MACOSX/IML_code/mmseg/.mim/._tools
- IML_code/mmseg/.mim/.DS_Store
- __MACOSX/IML_code/mmseg/.mim/._.DS_Store
- IML_code/mmseg/.mim/configs/
- __MACOSX/IML_code/mmseg/.mim/._configs
- IML_code/mmseg/.mim/model-index.yml
- __MACOSX/IML_code/mmseg/.mim/._model-index.yml
- IML_code/mmseg/datasets/cityscapes.py
- __MACOSX/IML_code/mmseg/datasets/._cityscapes.py
- IML_code/mmseg/datasets/pascal_context.py
- __MACOSX/IML_code/mmseg/datasets/._pascal_context.py
- IML_code/mmseg/datasets/loveda.py
- __MACOSX/IML_code/mmseg/datasets/._loveda.py
- IML_code/mmseg/datasets/ade.py
- __MACOSX/IML_code/mmseg/datasets/._ade.py
- IML_code/mmseg/datasets/custom.py
- __MACOSX/IML_code/mmseg/datasets/._custom.py
- IML_code/mmseg/datasets/hrf.py
- __MACOSX/IML_code/mmseg/datasets/._hrf.py
- IML_code/mmseg/datasets/isprs.py
- __MACOSX/IML_code/mmseg/datasets/._isprs.py
- IML_code/mmseg/datasets/coco_stuff.py
- __MACOSX/IML_code/mmseg/datasets/._coco_stuff.py
- IML_code/mmseg/datasets/isaid.py
- __MACOSX/IML_code/mmseg/datasets/._isaid.py
- IML_code/mmseg/datasets/__init__.py
- __MACOSX/IML_code/mmseg/datasets/.___init__.py
- IML_code/mmseg/datasets/pipelines/
- __MACOSX/IML_code/mmseg/datasets/._pipelines
- IML_code/mmseg/datasets/potsdam.py
- __MACOSX/IML_code/mmseg/datasets/._potsdam.py
- IML_code/mmseg/datasets/__pycache__/
- __MACOSX/IML_code/mmseg/datasets/.___pycache__
- IML_code/mmseg/datasets/chase_db1.py
- __MACOSX/IML_code/mmseg/datasets/._chase_db1.py
- IML_code/mmseg/datasets/builder.py
- __MACOSX/IML_code/mmseg/datasets/._builder.py
- IML_code/mmseg/datasets/dark_zurich.py
- __MACOSX/IML_code/mmseg/datasets/._dark_zurich.py
- IML_code/mmseg/datasets/samplers/
- __MACOSX/IML_code/mmseg/datasets/._samplers
- IML_code/mmseg/datasets/voc.py
- __MACOSX/IML_code/mmseg/datasets/._voc.py
- IML_code/mmseg/datasets/dataset_wrappers.py
- __MACOSX/IML_code/mmseg/datasets/._dataset_wrappers.py
- IML_code/mmseg/datasets/stare.py
- __MACOSX/IML_code/mmseg/datasets/._stare.py
- IML_code/mmseg/datasets/drive.py
- __MACOSX/IML_code/mmseg/datasets/._drive.py
- IML_code/mmseg/datasets/night_driving.py
- __MACOSX/IML_code/mmseg/datasets/._night_driving.py
- IML_code/mmseg/utils/misc.py
- __MACOSX/IML_code/mmseg/utils/._misc.py
- IML_code/mmseg/utils/collect_env.py
- __MACOSX/IML_code/mmseg/utils/._collect_env.py
- IML_code/mmseg/utils/set_env.py
- __MACOSX/IML_code/mmseg/utils/._set_env.py
- IML_code/mmseg/utils/__init__.py
- __MACOSX/IML_code/mmseg/utils/.___init__.py
- IML_code/mmseg/utils/__pycache__/
- __MACOSX/IML_code/mmseg/utils/.___pycache__
- IML_code/mmseg/utils/logger.py
- __MACOSX/IML_code/mmseg/utils/._logger.py
- IML_code/mmseg/utils/util_distribution.py
- __MACOSX/IML_code/mmseg/utils/._util_distribution.py
- IML_code/mmseg/models/losses/
- __MACOSX/IML_code/mmseg/models/._losses
- IML_code/mmseg/models/.DS_Store
- __MACOSX/IML_code/mmseg/models/._.DS_Store
- IML_code/mmseg/models/necks/
- __MACOSX/IML_code/mmseg/models/._necks
- IML_code/mmseg/models/__init__.py
- __MACOSX/IML_code/mmseg/models/.___init__.py
- IML_code/mmseg/models/utils/
- __MACOSX/IML_code/mmseg/models/._utils
- IML_code/mmseg/models/__pycache__/
- __MACOSX/IML_code/mmseg/models/.___pycache__
- IML_code/mmseg/models/builder.py
- __MACOSX/IML_code/mmseg/models/._builder.py
- IML_code/mmseg/models/backbones/
- __MACOSX/IML_code/mmseg/models/._backbones
- IML_code/mmseg/models/segmentors/
- __MACOSX/IML_code/mmseg/models/._segmentors
- IML_code/mmseg/models/decode_heads/
- __MACOSX/IML_code/mmseg/models/._decode_heads
- IML_code/mmseg/__pycache__/__init__.cpython-310.pyc
- __MACOSX/IML_code/mmseg/__pycache__/.___init__.cpython-310.pyc
- IML_code/mmseg/__pycache__/version.cpython-310.pyc
- __MACOSX/IML_code/mmseg/__pycache__/._version.cpython-310.pyc
- IML_code/mmseg/ops/encoding.py
- __MACOSX/IML_code/mmseg/ops/._encoding.py
- IML_code/mmseg/ops/__init__.py
- __MACOSX/IML_code/mmseg/ops/.___init__.py
- IML_code/mmseg/ops/__pycache__/
- __MACOSX/IML_code/mmseg/ops/.___pycache__
- IML_code/mmseg/ops/wrappers.py
- __MACOSX/IML_code/mmseg/ops/._wrappers.py
- IML_code/mmseg/apis/__pycache__/inference.cpython-310.pyc
- __MACOSX/IML_code/mmseg/apis/__pycache__/._inference.cpython-310.pyc
- IML_code/mmseg/apis/__pycache__/test.cpython-310.pyc
- __MACOSX/IML_code/mmseg/apis/__pycache__/._test.cpython-310.pyc
- IML_code/mmseg/apis/__pycache__/train.cpython-310.pyc
- __MACOSX/IML_code/mmseg/apis/__pycache__/._train.cpython-310.pyc
- IML_code/mmseg/apis/__pycache__/__init__.cpython-310.pyc
- __MACOSX/IML_code/mmseg/apis/__pycache__/.___init__.cpython-310.pyc
- IML_code/mmseg/core/utils/misc.py
- __MACOSX/IML_code/mmseg/core/utils/._misc.py
- IML_code/mmseg/core/utils/__init__.py
- __MACOSX/IML_code/mmseg/core/utils/.___init__.py
- IML_code/mmseg/core/utils/__pycache__/
- __MACOSX/IML_code/mmseg/core/utils/.___pycache__
- IML_code/mmseg/core/utils/dist_util.py
- __MACOSX/IML_code/mmseg/core/utils/._dist_util.py
- IML_code/mmseg/core/__pycache__/builder.cpython-310.pyc
- __MACOSX/IML_code/mmseg/core/__pycache__/._builder.cpython-310.pyc
- IML_code/mmseg/core/__pycache__/__init__.cpython-310.pyc
- __MACOSX/IML_code/mmseg/core/__pycache__/.___init__.cpython-310.pyc
- IML_code/mmseg/core/optimizers/layer_decay_optimizer_constructor.py
- __MACOSX/IML_code/mmseg/core/optimizers/._layer_decay_optimizer_constructor.py
- IML_code/mmseg/core/optimizers/__init__.py
- __MACOSX/IML_code/mmseg/core/optimizers/.___init__.py
- IML_code/mmseg/core/optimizers/__pycache__/
- __MACOSX/IML_code/mmseg/core/optimizers/.___pycache__
- IML_code/mmseg/core/evaluation/metrics.py
- __MACOSX/IML_code/mmseg/core/evaluation/._metrics.py
- IML_code/mmseg/core/evaluation/class_names.py
- __MACOSX/IML_code/mmseg/core/evaluation/._class_names.py
- IML_code/mmseg/core/evaluation/eval_hooks.py
- __MACOSX/IML_code/mmseg/core/evaluation/._eval_hooks.py
- IML_code/mmseg/core/evaluation/__init__.py
- __MACOSX/IML_code/mmseg/core/evaluation/.___init__.py
- IML_code/mmseg/core/evaluation/__pycache__/
- __MACOSX/IML_code/mmseg/core/evaluation/.___pycache__
- IML_code/mmseg/core/seg/__init__.py
- __MACOSX/IML_code/mmseg/core/seg/.___init__.py
- IML_code/mmseg/core/seg/__pycache__/
- __MACOSX/IML_code/mmseg/core/seg/.___pycache__
- IML_code/mmseg/core/seg/builder.py
- __MACOSX/IML_code/mmseg/core/seg/._builder.py
- IML_code/mmseg/core/seg/sampler/
- __MACOSX/IML_code/mmseg/core/seg/._sampler
- IML_code/mmseg/core/hook/wandblogger_hook.py
- __MACOSX/IML_code/mmseg/core/hook/._wandblogger_hook.py
- IML_code/mmseg/core/hook/__init__.py
- __MACOSX/IML_code/mmseg/core/hook/.___init__.py
- IML_code/mmseg/core/hook/__pycache__/
- __MACOSX/IML_code/mmseg/core/hook/.___pycache__
- IML_code/mmseg/.mim/tools/model_ensemble.py
- __MACOSX/IML_code/mmseg/.mim/tools/._model_ensemble.py
- IML_code/mmseg/.mim/tools/.DS_Store
- __MACOSX/IML_code/mmseg/.mim/tools/._.DS_Store
- IML_code/mmseg/.mim/tools/slurm_train.sh
- __MACOSX/IML_code/mmseg/.mim/tools/._slurm_train.sh
- IML_code/mmseg/.mim/tools/benchmark.py
- __MACOSX/IML_code/mmseg/.mim/tools/._benchmark.py
- IML_code/mmseg/.mim/tools/pytorch2onnx.py
- __MACOSX/IML_code/mmseg/.mim/tools/._pytorch2onnx.py
- IML_code/mmseg/.mim/tools/convert_datasets/
- __MACOSX/IML_code/mmseg/.mim/tools/._convert_datasets
- IML_code/mmseg/.mim/tools/print_config.py
- __MACOSX/IML_code/mmseg/.mim/tools/._print_config.py
- IML_code/mmseg/.mim/tools/dist_train.sh
- __MACOSX/IML_code/mmseg/.mim/tools/._dist_train.sh
- IML_code/mmseg/.mim/tools/onnx2tensorrt.py
- __MACOSX/IML_code/mmseg/.mim/tools/._onnx2tensorrt.py
- IML_code/mmseg/.mim/tools/__pycache__/
- __MACOSX/IML_code/mmseg/.mim/tools/.___pycache__
- IML_code/mmseg/.mim/tools/dist_test.sh
- __MACOSX/IML_code/mmseg/.mim/tools/._dist_test.sh
- IML_code/mmseg/.mim/tools/test.py
- __MACOSX/IML_code/mmseg/.mim/tools/._test.py
- IML_code/mmseg/.mim/tools/publish_model.py
- __MACOSX/IML_code/mmseg/.mim/tools/._publish_model.py
- IML_code/mmseg/.mim/tools/get_flops.py
- __MACOSX/IML_code/mmseg/.mim/tools/._get_flops.py
- IML_code/mmseg/.mim/tools/train.py
- __MACOSX/IML_code/mmseg/.mim/tools/._train.py
- IML_code/mmseg/.mim/tools/pytorch2torchscript.py
- __MACOSX/IML_code/mmseg/.mim/tools/._pytorch2torchscript.py
- IML_code/mmseg/.mim/tools/slurm_test.sh
- __MACOSX/IML_code/mmseg/.mim/tools/._slurm_test.sh
- IML_code/mmseg/.mim/tools/browse_dataset.py
- __MACOSX/IML_code/mmseg/.mim/tools/._browse_dataset.py
- IML_code/mmseg/.mim/tools/deploy_test.py
- __MACOSX/IML_code/mmseg/.mim/tools/._deploy_test.py
- IML_code/mmseg/.mim/tools/confusion_matrix.py
- __MACOSX/IML_code/mmseg/.mim/tools/._confusion_matrix.py
- IML_code/mmseg/.mim/tools/analyze_logs.py
- __MACOSX/IML_code/mmseg/.mim/tools/._analyze_logs.py
- IML_code/mmseg/.mim/tools/torchserve/
- __MACOSX/IML_code/mmseg/.mim/tools/._torchserve
- IML_code/mmseg/.mim/tools/model_converters/
- __MACOSX/IML_code/mmseg/.mim/tools/._model_converters
- IML_code/mmseg/.mim/configs/_base_/
- __MACOSX/IML_code/mmseg/.mim/configs/.__base_
- IML_code/mmseg/.mim/configs/sem_fpn/
- __MACOSX/IML_code/mmseg/.mim/configs/._sem_fpn
- IML_code/mmseg/.mim/configs/ann/
- __MACOSX/IML_code/mmseg/.mim/configs/._ann
- IML_code/mmseg/.mim/configs/emanet/
- __MACOSX/IML_code/mmseg/.mim/configs/._emanet
- IML_code/mmseg/.mim/configs/swin/
- __MACOSX/IML_code/mmseg/.mim/configs/._swin
- IML_code/mmseg/.mim/configs/convnext/
- __MACOSX/IML_code/mmseg/.mim/configs/._convnext
- IML_code/mmseg/.mim/configs/erfnet/
- __MACOSX/IML_code/mmseg/.mim/configs/._erfnet
- IML_code/mmseg/.mim/configs/poolformer/
- __MACOSX/IML_code/mmseg/.mim/configs/._poolformer
- IML_code/mmseg/.mim/configs/fcn/
- __MACOSX/IML_code/mmseg/.mim/configs/._fcn
- IML_code/mmseg/.mim/configs/.DS_Store
- __MACOSX/IML_code/mmseg/.mim/configs/._.DS_Store
- IML_code/mmseg/.mim/configs/fastfcn/
- __MACOSX/IML_code/mmseg/.mim/configs/._fastfcn
- IML_code/mmseg/.mim/configs/hrnet/
- __MACOSX/IML_code/mmseg/.mim/configs/._hrnet
- IML_code/mmseg/.mim/configs/dmnet/
- __MACOSX/IML_code/mmseg/.mim/configs/._dmnet
- IML_code/mmseg/.mim/configs/ccnet/
- __MACOSX/IML_code/mmseg/.mim/configs/._ccnet
- IML_code/mmseg/.mim/configs/knet/
- __MACOSX/IML_code/mmseg/.mim/configs/._knet
- IML_code/mmseg/.mim/configs/fastscnn/
- __MACOSX/IML_code/mmseg/.mim/configs/._fastscnn
- IML_code/mmseg/.mim/configs/bisenetv1/
- __MACOSX/IML_code/mmseg/.mim/configs/._bisenetv1
[truncated: 3,742 more entries]
