# Supplementary material for: Multi-label classification for image tamper detection based on Swin-T segmentation network in the spatial domain
Source: PeerJ Comput Sci. 2025 Apr 8;11:e2775. doi: 10.7717/peerj-cs.2775 (PMC12190506; doi:10.7717/peerj-cs.2775)
Supplement: Supplemental Information 1 [file peerj-cs-11-2775-s001.zip › IML_code/README.md]

# Deep Learning-based Image Segmentation

This repository contains the implementation code for the paper "Multi-label Classification For Image Tamper Detection Based on Swin-T Segmentation Network in the Spatial Domain" using MMSegmentation framework.

## Environment Requirements

The code has been tested with the following environment:

- Python 3.10.8
- CUDA 12.6
- PyTorch 1.13.0
- TorchVision 0.14.0
- MMCV 1.7.0
- MMSegmentation 0.29.1+
- OpenCV 4.10.0

GPU: NVIDIA GeForce RTX 3090

## Installation

1. Create and activate a conda environment:
```bash
conda create -n mmseg python=3.10
conda activate mmseg
```

2. Install PyTorch and TorchVision:
```bash
pip install torch==1.13.0 torchvision==0.14.0
```

3. Install MMCV:
```bash
pip install mmcv==1.7.0
```

4. Install MMSegmentation:
```bash
pip install mmsegmentation==0.29.1
```

5. Replace the original MMSegmentation architecture files with our provided files in the `mmseg` folder.

## Directory Structure

```
.
├── config/
│   └── retrainMix.py    # Configuration 
├── train/
│   └── train.py         # Training script
├── test/
│   └── test.py          # Testing script
├── mmseg/               # Modified MMSegmentation architecture files
└── README.md
```

## Usage

### Training

To train the model, run:
```bash
python train/train.py --config config/retrainMix.py
```

### Testing

To test the model, run:
```bash
python test/test.py --config config/retrainMix.py
```


## Acknowledgements

This work is based on the following open-source projects:
- [MMSegmentation](https://github.com/open-mmlab/mmsegmentation)
- [MMCV](https://github.com/open-mmlab/mmcv)
