# Supplementary material for: Multi-label classification for image tamper detection based on Swin-T segmentation network in the spatial domain
Source: PeerJ Comput Sci. 2025 Apr 8;11:e2775. doi: 10.7717/peerj-cs.2775 (PMC12190506; doi:10.7717/peerj-cs.2775)
Supplement: Supplemental Information 1 [file peerj-cs-11-2775-s001.zip › IML_code/mmseg/version.py]

# Copyright (c) Open-MMLab. All rights reserved.

__version__ = '0.29.1'


def parse_version_info(version_str):
    version_info = []
    for x in version_str.split('.'):
        if x.isdigit():
            version_info.append(int(x))
        elif x.find('rc') != -1:
            patch_version = x.split('rc')
            version_info.append(int(patch_version[0]))
            version_info.append(f'rc{patch_version[1]}')
    return tuple(version_info)


version_info = parse_version_info(__version__)
