# Supplementary material for: Multi-label classification for image tamper detection based on Swin-T segmentation network in the spatial domain
Source: PeerJ Comput Sci. 2025 Apr 8;11:e2775. doi: 10.7717/peerj-cs.2775 (PMC12190506; doi:10.7717/peerj-cs.2775)
Supplement: Supplemental Information 1 [file peerj-cs-11-2775-s001.zip › IML_code/test/test.py]

import argparse
import os
import sys

# sys.path.append("swin-t/Swin-Transformer-Semantic-Segmentation/")
import mmcv
import torch
from mmcv.parallel import MMDataParallel, MMDistributedDataParallel
from mmcv.runner import get_dist_info, init_dist, load_checkpoint
from mmcv.utils import DictAction

from mmseg.apis import multi_gpu_test, single_gpu_test
from mmseg.datasets import build_dataloader, build_dataset
from mmseg.models import build_segmentor


def parse_args():
    parser = argparse.ArgumentParser(description="mmseg test (and eval) a model")
    parser.add_argument(
        "--config",
        default="config/retrainMix.py",
        help="test config file path",
    )
    parser.add_argument(
        "--checkpoint",
        default="train_checkpoint/no_167epoch/latest.pth",
        help="checkpoint file",
    )
    parser.add_argument(
        "--aug-test", action="store_true", help="Use Flip and Multi scale aug"
    )
    parser.add_argument(
        "--out",
        # default="swin-t/Swin-Transformer-Semantic-Segmentation/tools/results/0131.pkl",
        help="output result file in pickle format",
    )
    parser.add_argument(
        "--format-only",
        action="store_true",
        help="Format the output results without perform evaluation. It is"
        "useful when you want to format the result to a specific format and "
        "submit it to the test server",
    )
    parser.add_argument(
        "--eval",
        # default="mFscore",
        default="mIoU",
        type=str,
        nargs="+",
        help='evaluation metrics, which depends on the dataset, e.g., "mIoU"'
        ' for generic datasets, and "cityscapes" for Cityscapes',
    )
    parser.add_argument("--show", action="store_true", help="show results")

    parser.add_argument(
        "--show-dir",
        default="./test_results/no_167epoch",
        help="directory where painted images will be saved",
    )
    parser.add_argument(
        "--gpu-collect",
        action="store_true",
        help="whether to use gpu to collect results.",
    )
    parser.add_argument(
        "--tmpdir",
        help="tmp directory used for collecting results from multiple "
        "workers, available when gpu_collect is not specified",
    )
    parser.add_argument(
        "--options", nargs="+", action=DictAction, help="custom options"
    )
    parser.add_argument(
        "--eval-options",
        nargs="+",
        action=DictAction,
        help="custom options for evaluation",
    )
    parser.add_argument(
        "--launcher",
        choices=["none", "pytorch", "slurm", "mpi"],
        default="none",
        help="job launcher",
    )
    parser.add_argument("--local_rank", type=int, default=0)
    args = parser.parse_args()
    if "LOCAL_RANK" not in os.environ:
        os.environ["LOCAL_RANK"] = str(args.local_rank)
    return args


def main():
    args = parse_args()

    assert args.out or args.eval or args.format_only or args.show or args.show_dir, (
        "Please specify at least one operation (save/eval/format/show the "
        'results / save the results) with the argument "--out", "--eval"'
        ', "--format-only", "--show" or "--show-dir"'
    )

    if args.eval and args.format_only:
        raise ValueError("--eval and --format_only cannot be both specified")

    if args.out is not None and not args.out.endswith((".pkl", ".pickle")):
        raise ValueError("The output file must be a pkl file.")
    cfg = mmcv.Config.fromfile(args.config)
    if args.options is not None:
        cfg.merge_from_dict(args.options)
    # set cudnn_benchmark
    if cfg.get("cudnn_benchmark", False):
        torch.backends.cudnn.benchmark = True
    if args.aug_test:
        # hard code index
        cfg.data.test.pipeline[1].img_ratios = [0.5, 0.75, 1.0, 1.25, 1.5, 1.75]
        cfg.data.test.pipeline[1].flip = True
    cfg.model.pretrained = None

    # cfg.data.test.test_mode = True

    # init distributed env first, since logger depends on the dist info.
    if args.launcher == "none":
        distributed = False
    else:
        distributed = True
        init_dist(args.launcher, **cfg.dist_params)

    # build the dataloader
    dataset = build_dataset(cfg.data.test)
    data_loader = build_dataloader(
        dataset,
        samples_per_gpu=1,
        workers_per_gpu=cfg.data.workers_per_gpu,
        dist=distributed,
        shuffle=False,
    )

    # build the model and load checkpoint
    cfg.model.train_cfg = None
    model = build_segmentor(cfg.model, test_cfg=cfg.get("test_cfg"))
    checkpoint = load_checkpoint(model, args.checkpoint, map_location="cpu")
    model.CLASSES = checkpoint["meta"]["CLASSES"]
    model.PALETTE = checkpoint["meta"]["PALETTE"]

    efficient_test = False
    if args.eval_options is not None:
        efficient_test = args.eval_options.get("efficient_test", False)

    if not distributed:
        model = MMDataParallel(model, device_ids=[1])
        outputs = single_gpu_test(
            model, data_loader, args.show, args.show_dir, efficient_test
        )
    else:
        model = MMDistributedDataParallel(
            model.cuda(),
            device_ids=[torch.cuda.current_device()],
            broadcast_buffers=False,
        )
        outputs = multi_gpu_test(
            model, data_loader, args.tmpdir, args.gpu_collect, efficient_test
        )

    rank, _ = get_dist_info()
    if rank == 0:
        if args.out:
            print(f"\nwriting results to {args.out}")
            mmcv.dump(outputs, args.out)
        kwargs = {} if args.eval_options is None else args.eval_options
        if args.format_only:
            dataset.format_results(outputs, **kwargs)
        # if args.eval:
        #     dataset.evaluate(outputs, args.eval, **kwargs)


if __name__ == "__main__":
    main()
