# Supplementary material for: Multi-label classification for image tamper detection based on Swin-T segmentation network in the spatial domain
Source: PeerJ Comput Sci. 2025 Apr 8;11:e2775. doi: 10.7717/peerj-cs.2775 (PMC12190506; doi:10.7717/peerj-cs.2775)
Supplement: Supplemental Information 1 [file peerj-cs-11-2775-s001.zip › IML_code/mmseg/apis/__init__.py]

# Copyright (c) OpenMMLab. All rights reserved.
from .inference import inference_segmentor, init_segmentor, show_result_pyplot
from .test import multi_gpu_test, single_gpu_test
from .train import (get_root_logger, init_random_seed, set_random_seed,
                    train_segmentor)

__all__ = [
    'get_root_logger', 'set_random_seed', 'train_segmentor', 'init_segmentor',
    'inference_segmentor', 'multi_gpu_test', 'single_gpu_test',
    'show_result_pyplot', 'init_random_seed'
]
