# Supplementary material for: Multi-label classification for image tamper detection based on Swin-T segmentation network in the spatial domain
Source: PeerJ Comput Sci. 2025 Apr 8;11:e2775. doi: 10.7717/peerj-cs.2775 (PMC12190506; doi:10.7717/peerj-cs.2775)
Supplement: Supplemental Information 1 [file peerj-cs-11-2775-s001.zip › IML_code/mmseg/core/__init__.py]

# Copyright (c) OpenMMLab. All rights reserved.
from .builder import (OPTIMIZER_BUILDERS, build_optimizer,
                      build_optimizer_constructor)
from .evaluation import *  # noqa: F401, F403
from .hook import *  # noqa: F401, F403
from .optimizers import *  # noqa: F401, F403
from .seg import *  # noqa: F401, F403
from .utils import *  # noqa: F401, F403

__all__ = [
    'OPTIMIZER_BUILDERS', 'build_optimizer', 'build_optimizer_constructor'
]
