# Supplementary material for: Multi-label classification for image tamper detection based on Swin-T segmentation network in the spatial domain
Source: PeerJ Comput Sci. 2025 Apr 8;11:e2775. doi: 10.7717/peerj-cs.2775 (PMC12190506; doi:10.7717/peerj-cs.2775)
Supplement: Supplemental Information 1 [file peerj-cs-11-2775-s001.zip › IML_code/mmseg/.mim/model-index.yml]

Import:
- configs/ann/ann.yml
- configs/apcnet/apcnet.yml
- configs/beit/beit.yml
- configs/bisenetv1/bisenetv1.yml
- configs/bisenetv2/bisenetv2.yml
- configs/ccnet/ccnet.yml
- configs/cgnet/cgnet.yml
- configs/convnext/convnext.yml
- configs/danet/danet.yml
- configs/deeplabv3/deeplabv3.yml
- configs/deeplabv3plus/deeplabv3plus.yml
- configs/dmnet/dmnet.yml
- configs/dnlnet/dnlnet.yml
- configs/dpt/dpt.yml
- configs/emanet/emanet.yml
- configs/encnet/encnet.yml
- configs/erfnet/erfnet.yml
- configs/fastfcn/fastfcn.yml
- configs/fastscnn/fastscnn.yml
- configs/fcn/fcn.yml
- configs/gcnet/gcnet.yml
- configs/hrnet/hrnet.yml
- configs/icnet/icnet.yml
- configs/isanet/isanet.yml
- configs/knet/knet.yml
- configs/mae/mae.yml
- configs/mobilenet_v2/mobilenet_v2.yml
- configs/mobilenet_v3/mobilenet_v3.yml
- configs/nonlocal_net/nonlocal_net.yml
- configs/ocrnet/ocrnet.yml
- configs/point_rend/point_rend.yml
- configs/poolformer/poolformer.yml
- configs/psanet/psanet.yml
- configs/pspnet/pspnet.yml
- configs/resnest/resnest.yml
- configs/segformer/segformer.yml
- configs/segmenter/segmenter.yml
- configs/sem_fpn/sem_fpn.yml
- configs/setr/setr.yml
- configs/stdc/stdc.yml
- configs/swin/swin.yml
- configs/twins/twins.yml
- configs/unet/unet.yml
- configs/upernet/upernet.yml
- configs/vit/vit.yml
