# Supplementary material for: Multi-label classification for image tamper detection based on Swin-T segmentation network in the spatial domain
Source: PeerJ Comput Sci. 2025 Apr 8;11:e2775. doi: 10.7717/peerj-cs.2775 (PMC12190506; doi:10.7717/peerj-cs.2775)
Supplement: Supplemental Information 1 [file peerj-cs-11-2775-s001.zip › IML_code/mmseg/datasets/isprs.py]

# Copyright (c) OpenMMLab. All rights reserved.
from .builder import DATASETS
from .custom import CustomDataset


@DATASETS.register_module()
class ISPRSDataset(CustomDataset):
    """ISPRS dataset.

    In segmentation map annotation for LoveDA, 0 is the ignore index.
    ``reduce_zero_label`` should be set to True. The ``img_suffix`` and
    ``seg_map_suffix`` are both fixed to '.png'.
    """
    CLASSES = ('impervious_surface', 'building', 'low_vegetation', 'tree',
               'car', 'clutter')

    PALETTE = [[255, 255, 255], [0, 0, 255], [0, 255, 255], [0, 255, 0],
               [255, 255, 0], [255, 0, 0]]

    def __init__(self, **kwargs):
        super(ISPRSDataset, self).__init__(
            img_suffix='.png',
            seg_map_suffix='.png',
            reduce_zero_label=True,
            **kwargs)
