# Supplementary material for: Multi-label classification for image tamper detection based on Swin-T segmentation network in the spatial domain
Source: PeerJ Comput Sci. 2025 Apr 8;11:e2775. doi: 10.7717/peerj-cs.2775 (PMC12190506; doi:10.7717/peerj-cs.2775)
Supplement: Supplemental Information 1 [file peerj-cs-11-2775-s001.zip › IML_code/mmseg/datasets/coco_stuff.py]

# Copyright (c) OpenMMLab. All rights reserved.
from .builder import DATASETS
from .custom import CustomDataset


@DATASETS.register_module()
class COCOStuffDataset(CustomDataset):
    """COCO-Stuff dataset.

    In segmentation map annotation for COCO-Stuff, Train-IDs of the 10k version
    are from 1 to 171, where 0 is the ignore index, and Train-ID of COCO Stuff
    164k is from 0 to 170, where 255 is the ignore index. So, they are all 171
    semantic categories. ``reduce_zero_label`` is set to True and False for the
    10k and 164k versions, respectively. The ``img_suffix`` is fixed to '.jpg',
    and ``seg_map_suffix`` is fixed to '.png'.
    """
    CLASSES = (
        'person', 'bicycle', 'car', 'motorcycle', 'airplane', 'bus', 'train',
        'truck', 'boat', 'traffic light', 'fire hydrant', 'stop sign',
        'parking meter', 'bench', 'bird', 'cat', 'dog', 'horse', 'sheep',
        'cow', 'elephant', 'bear', 'zebra', 'giraffe', 'backpack', 'umbrella',
        'handbag', 'tie', 'suitcase', 'frisbee', 'skis', 'snowboard',
        'sports ball', 'kite', 'baseball bat', 'baseball glove', 'skateboard',
        'surfboard', 'tennis racket', 'bottle', 'wine glass', 'cup', 'fork',
        'knife', 'spoon', 'bowl', 'banana', 'apple', 'sandwich', 'orange',
        'broccoli', 'carrot', 'hot dog', 'pizza', 'donut', 'cake', 'chair',
        'couch', 'potted plant', 'bed', 'dining table', 'toilet', 'tv',
        'laptop', 'mouse', 'remote', 'keyboard', 'cell phone', 'microwave',
        'oven', 'toaster', 'sink', 'refrigerator', 'book', 'clock', 'vase',
        'scissors', 'teddy bear', 'hair drier', 'toothbrush', 'banner',
        'blanket', 'branch', 'bridge', 'building-other', 'bush', 'cabinet',
        'cage', 'cardboard', 'carpet', 'ceiling-other', 'ceiling-tile',
        'cloth', 'clothes', 'clouds', 'counter', 'cupboard', 'curtain',
        'desk-stuff', 'dirt', 'door-stuff', 'fence', 'floor-marble',
        'floor-other', 'floor-stone', 'floor-tile', 'floor-wood',
        'flower', 'fog', 'food-other', 'fruit', 'furniture-other', 'grass',
        'gravel', 'ground-other', 'hill', 'house', 'leaves', 'light', 'mat',
        'metal', 'mirror-stuff', 'moss', 'mountain', 'mud', 'napkin', 'net',
        'paper', 'pavement', 'pillow', 'plant-other', 'plastic', 'platform',
        'playingfield', 'railing', 'railroad', 'river', 'road', 'rock', 'roof',
        'rug', 'salad', 'sand', 'sea', 'shelf', 'sky-other', 'skyscraper',
        'snow', 'solid-other', 'stairs', 'stone', 'straw', 'structural-other',
        'table', 'tent', 'textile-other', 'towel', 'tree', 'vegetable',
        'wall-brick', 'wall-concrete', 'wall-other', 'wall-panel',
        'wall-stone', 'wall-tile', 'wall-wood', 'water-other', 'waterdrops',
        'window-blind', 'window-other', 'wood')

    PALETTE = [[0, 192, 64], [0, 192, 64], [0, 64, 96], [128, 192, 192],
               [0, 64, 64], [0, 192, 224], [0, 192, 192], [128, 192, 64],
               [0, 192, 96], [128, 192, 64], [128, 32, 192], [0, 0, 224],
               [0, 0, 64], [0, 160, 192], [128, 0, 96], [128, 0, 192],
               [0, 32, 192], [128, 128, 224], [0, 0, 192], [128, 160, 192],
               [128, 128, 0], [128, 0, 32], [128, 32, 0], [128, 0, 128],
               [64, 128, 32], [0, 160, 0], [0, 0, 0], [192, 128, 160],
               [0, 32, 0], [0, 128, 128], [64, 128, 160], [128, 160, 0],
               [0, 128, 0], [192, 128, 32], [128, 96, 128], [0, 0, 128],
               [64, 0, 32], [0, 224, 128], [128, 0, 0], [192, 0, 160],
               [0, 96, 128], [128, 128, 128], [64, 0, 160], [128, 224, 128],
               [128, 128, 64], [192, 0, 32], [128, 96, 0], [128, 0, 192],
               [0, 128, 32], [64, 224, 0], [0, 0, 64], [128, 128, 160],
               [64, 96, 0], [0, 128, 192], [0, 128, 160], [192, 224, 0],
               [0, 128, 64], [128, 128, 32], [192, 32, 128], [0, 64, 192],
               [0, 0, 32], [64, 160, 128], [128, 64, 64], [128, 0, 160],
               [64, 32, 128], [128, 192, 192], [0, 0, 160], [192, 160, 128],
               [128, 192, 0], [128, 0, 96], [192, 32, 0], [128, 64, 128],
               [64, 128, 96], [64, 160, 0], [0, 64, 0], [192, 128, 224],
               [64, 32, 0], [0, 192, 128], [64, 128, 224], [192, 160, 0],
               [0, 192, 0], [192, 128, 96], [192, 96, 128], [0, 64, 128],
               [64, 0, 96], [64, 224, 128], [128, 64, 0], [192, 0, 224],
               [64, 96, 128], [128, 192, 128], [64, 0, 224], [192, 224, 128],
               [128, 192, 64], [192, 0, 96], [192, 96, 0], [128, 64, 192],
               [0, 128, 96], [0, 224, 0], [64, 64, 64], [128, 128, 224],
               [0, 96, 0], [64, 192, 192], [0, 128, 224], [128, 224, 0],
               [64, 192, 64], [128, 128, 96], [128, 32, 128], [64, 0, 192],
               [0, 64, 96], [0, 160, 128], [192, 0, 64], [128, 64, 224],
               [0, 32, 128], [192, 128, 192], [0, 64, 224], [128, 160, 128],
               [192, 128, 0], [128, 64, 32], [128, 32, 64], [192, 0, 128],
               [64, 192, 32], [0, 160, 64], [64, 0, 0], [192, 192, 160],
               [0, 32, 64], [64, 128, 128], [64, 192, 160], [128, 160, 64],
               [64, 128, 0], [192, 192, 32], [128, 96, 192], [64, 0, 128],
               [64, 64, 32], [0, 224, 192], [192, 0, 0], [192, 64, 160],
               [0, 96, 192], [192, 128, 128], [64, 64, 160], [128, 224, 192],
               [192, 128, 64], [192, 64, 32], [128, 96, 64], [192, 0, 192],
               [0, 192, 32], [64, 224, 64], [64, 0, 64], [128, 192, 160],
               [64, 96, 64], [64, 128, 192], [0, 192, 160], [192, 224, 64],
               [64, 128, 64], [128, 192, 32], [192, 32, 192], [64, 64, 192],
               [0, 64, 32], [64, 160, 192], [192, 64, 64], [128, 64, 160],
               [64, 32, 192], [192, 192, 192], [0, 64, 160], [192, 160, 192],
               [192, 192, 0], [128, 64, 96], [192, 32, 64], [192, 64, 128],
               [64, 192, 96], [64, 160, 64], [64, 64, 0]]

    def __init__(self, **kwargs):
        super(COCOStuffDataset, self).__init__(
            img_suffix='.jpg', seg_map_suffix='_labelTrainIds.png', **kwargs)
