# Supplementary material for: Multi-label classification for image tamper detection based on Swin-T segmentation network in the spatial domain
Source: PeerJ Comput Sci. 2025 Apr 8;11:e2775. doi: 10.7717/peerj-cs.2775 (PMC12190506; doi:10.7717/peerj-cs.2775)
Supplement: Supplemental Information 1 [file peerj-cs-11-2775-s001.zip › IML_code/mmseg/datasets/__init__.py]

# Copyright (c) OpenMMLab. All rights reserved.
from .ade import ADE20KDataset
from .builder import DATASETS, PIPELINES, build_dataloader, build_dataset
from .chase_db1 import ChaseDB1Dataset
from .cityscapes import CityscapesDataset
from .coco_stuff import COCOStuffDataset
from .custom import CustomDataset
from .dark_zurich import DarkZurichDataset
from .dataset_wrappers import (ConcatDataset, MultiImageMixDataset,
                               RepeatDataset)
from .drive import DRIVEDataset
from .hrf import HRFDataset
from .isaid import iSAIDDataset
from .isprs import ISPRSDataset
from .loveda import LoveDADataset
from .night_driving import NightDrivingDataset
from .pascal_context import PascalContextDataset, PascalContextDataset59
from .potsdam import PotsdamDataset
from .stare import STAREDataset
from .voc import PascalVOCDataset

__all__ = [
    'CustomDataset', 'build_dataloader', 'ConcatDataset', 'RepeatDataset',
    'DATASETS', 'build_dataset', 'PIPELINES', 'CityscapesDataset',
    'PascalVOCDataset', 'ADE20KDataset', 'PascalContextDataset',
    'PascalContextDataset59', 'ChaseDB1Dataset', 'DRIVEDataset', 'HRFDataset',
    'STAREDataset', 'DarkZurichDataset', 'NightDrivingDataset',
    'COCOStuffDataset', 'LoveDADataset', 'MultiImageMixDataset',
    'iSAIDDataset', 'ISPRSDataset', 'PotsdamDataset'
]
