# Supplementary material for: Multi-label classification for image tamper detection based on Swin-T segmentation network in the spatial domain
Source: PeerJ Comput Sci. 2025 Apr 8;11:e2775. doi: 10.7717/peerj-cs.2775 (PMC12190506; doi:10.7717/peerj-cs.2775)
Supplement: Supplemental Information 1 [file peerj-cs-11-2775-s001.zip › IML_code/mmseg/datasets/voc.py]

# Copyright (c) OpenMMLab. All rights reserved.
import os.path as osp

from .builder import DATASETS
from .custom import CustomDataset


@DATASETS.register_module()
class PascalVOCDataset(CustomDataset):
    """Pascal VOC dataset.

    Args:
        split (str): Split txt file for Pascal VOC.
    """

    CLASSES = ('background', 'aeroplane', 'bicycle', 'bird', 'boat', 'bottle',
               'bus', 'car', 'cat', 'chair', 'cow', 'diningtable', 'dog',
               'horse', 'motorbike', 'person', 'pottedplant', 'sheep', 'sofa',
               'train', 'tvmonitor')

    PALETTE = [[0, 0, 0], [128, 0, 0], [0, 128, 0], [128, 128, 0], [0, 0, 128],
               [128, 0, 128], [0, 128, 128], [128, 128, 128], [64, 0, 0],
               [192, 0, 0], [64, 128, 0], [192, 128, 0], [64, 0, 128],
               [192, 0, 128], [64, 128, 128], [192, 128, 128], [0, 64, 0],
               [128, 64, 0], [0, 192, 0], [128, 192, 0], [0, 64, 128]]

    def __init__(self, split, **kwargs):
        super(PascalVOCDataset, self).__init__(
            img_suffix='.jpg', seg_map_suffix='.png', split=split, **kwargs)
        assert osp.exists(self.img_dir) and self.split is not None
