# Supplementary material for: Multi-label classification for image tamper detection based on Swin-T segmentation network in the spatial domain
Source: PeerJ Comput Sci. 2025 Apr 8;11:e2775. doi: 10.7717/peerj-cs.2775 (PMC12190506; doi:10.7717/peerj-cs.2775)
Supplement: Supplemental Information 1 [file peerj-cs-11-2775-s001.zip › IML_code/mmseg/datasets/drive.py]

# Copyright (c) OpenMMLab. All rights reserved.

from .builder import DATASETS
from .custom import CustomDataset


@DATASETS.register_module()
class DRIVEDataset(CustomDataset):
    """DRIVE dataset.

    In segmentation map annotation for DRIVE, 0 stands for background, which is
    included in 2 categories. ``reduce_zero_label`` is fixed to False. The
    ``img_suffix`` is fixed to '.png' and ``seg_map_suffix`` is fixed to
    '_manual1.png'.
    """

    CLASSES = ('background', 'vessel')

    PALETTE = [[120, 120, 120], [6, 230, 230]]

    def __init__(self, **kwargs):
        super(DRIVEDataset, self).__init__(
            img_suffix='.png',
            seg_map_suffix='_manual1.png',
            reduce_zero_label=False,
            **kwargs)
        assert self.file_client.exists(self.img_dir)
