# Supplementary material for: Multi-label classification for image tamper detection based on Swin-T segmentation network in the spatial domain
Source: PeerJ Comput Sci. 2025 Apr 8;11:e2775. doi: 10.7717/peerj-cs.2775 (PMC12190506; doi:10.7717/peerj-cs.2775)
Supplement: Supplemental Information 1 [file peerj-cs-11-2775-s001.zip › IML_code/mmseg/datasets/night_driving.py]

# Copyright (c) OpenMMLab. All rights reserved.
from .builder import DATASETS
from .cityscapes import CityscapesDataset


@DATASETS.register_module()
class NightDrivingDataset(CityscapesDataset):
    """NightDrivingDataset dataset."""

    def __init__(self, **kwargs):
        super().__init__(
            img_suffix='_leftImg8bit.png',
            seg_map_suffix='_gtCoarse_labelTrainIds.png',
            **kwargs)
