# Supplementary material for: Multi-label classification for image tamper detection based on Swin-T segmentation network in the spatial domain
Source: PeerJ Comput Sci. 2025 Apr 8;11:e2775. doi: 10.7717/peerj-cs.2775 (PMC12190506; doi:10.7717/peerj-cs.2775)
Supplement: Supplemental Information 1 [file peerj-cs-11-2775-s001.zip › IML_code/mmseg/utils/collect_env.py]

# Copyright (c) OpenMMLab. All rights reserved.
from mmcv.utils import collect_env as collect_base_env
from mmcv.utils import get_git_hash

import mmseg


def collect_env():
    """Collect the information of the running environments."""
    env_info = collect_base_env()
    env_info['MMSegmentation'] = f'{mmseg.__version__}+{get_git_hash()[:7]}'

    return env_info


if __name__ == '__main__':
    for name, val in collect_env().items():
        print('{}: {}'.format(name, val))
