# Supplementary material for: Multi-label classification for image tamper detection based on Swin-T segmentation network in the spatial domain
Source: PeerJ Comput Sci. 2025 Apr 8;11:e2775. doi: 10.7717/peerj-cs.2775 (PMC12190506; doi:10.7717/peerj-cs.2775)
Supplement: Supplemental Information 1 [file peerj-cs-11-2775-s001.zip › IML_code/mmseg/utils/__init__.py]

# Copyright (c) OpenMMLab. All rights reserved.
from .collect_env import collect_env
from .logger import get_root_logger
from .misc import find_latest_checkpoint
from .set_env import setup_multi_processes
from .util_distribution import build_ddp, build_dp, get_device

__all__ = [
    'get_root_logger', 'collect_env', 'find_latest_checkpoint',
    'setup_multi_processes', 'build_ddp', 'build_dp', 'get_device'
]
