# Supplementary material for: Multi-label classification for image tamper detection based on Swin-T segmentation network in the spatial domain
Source: PeerJ Comput Sci. 2025 Apr 8;11:e2775. doi: 10.7717/peerj-cs.2775 (PMC12190506; doi:10.7717/peerj-cs.2775)
Supplement: Supplemental Information 1 [file peerj-cs-11-2775-s001.zip › IML_code/mmseg/models/__init__.py]

# Copyright (c) OpenMMLab. All rights reserved.
from .backbones import *  # noqa: F401,F403
from .builder import (BACKBONES, HEADS, LOSSES, SEGMENTORS, build_backbone,
                      build_head, build_loss, build_segmentor)
from .decode_heads import *  # noqa: F401,F403
from .losses import *  # noqa: F401,F403
from .necks import *  # noqa: F401,F403
from .segmentors import *  # noqa: F401,F403

__all__ = [
    'BACKBONES', 'HEADS', 'LOSSES', 'SEGMENTORS', 'build_backbone',
    'build_head', 'build_loss', 'build_segmentor'
]
