# Supplementary material for: Multi-label classification for image tamper detection based on Swin-T segmentation network in the spatial domain
Source: PeerJ Comput Sci. 2025 Apr 8;11:e2775. doi: 10.7717/peerj-cs.2775 (PMC12190506; doi:10.7717/peerj-cs.2775)
Supplement: Supplemental Information 1 [file peerj-cs-11-2775-s001.zip › IML_code/mmseg/models/builder.py]

# Copyright (c) OpenMMLab. All rights reserved.
import warnings

from mmcv.cnn import MODELS as MMCV_MODELS
from mmcv.cnn.bricks.registry import ATTENTION as MMCV_ATTENTION
from mmcv.utils import Registry

MODELS = Registry('models', parent=MMCV_MODELS)
ATTENTION = Registry('attention', parent=MMCV_ATTENTION)

BACKBONES = MODELS
NECKS = MODELS
HEADS = MODELS
LOSSES = MODELS
SEGMENTORS = MODELS


def build_backbone(cfg):
    """Build backbone."""
    return BACKBONES.build(cfg)


def build_neck(cfg):
    """Build neck."""
    return NECKS.build(cfg)


def build_head(cfg):
    """Build head."""
    return HEADS.build(cfg)


def build_loss(cfg):
    """Build loss."""
    return LOSSES.build(cfg)


def build_segmentor(cfg, train_cfg=None, test_cfg=None):
    """Build segmentor."""
    warnings.warn(
            '第三方的!')
    if train_cfg is not None or test_cfg is not None:
        warnings.warn(
            'train_cfg and test_cfg is deprecated, '
            'please specify them in model', UserWarning)
    assert cfg.get('train_cfg') is None or train_cfg is None, \
        'train_cfg specified in both outer field and model field '
    assert cfg.get('test_cfg') is None or test_cfg is None, \
        'test_cfg specified in both outer field and model field '
    return SEGMENTORS.build(
        cfg, default_args=dict(train_cfg=train_cfg, test_cfg=test_cfg))
