# Supplementary material for: Multi-label classification for image tamper detection based on Swin-T segmentation network in the spatial domain
Source: PeerJ Comput Sci. 2025 Apr 8;11:e2775. doi: 10.7717/peerj-cs.2775 (PMC12190506; doi:10.7717/peerj-cs.2775)
Supplement: Supplemental Information 1 [file peerj-cs-11-2775-s001.zip › IML_code/mmseg/core/utils/misc.py]

# Copyright (c) OpenMMLab. All rights reserved.
def add_prefix(inputs, prefix):
    """Add prefix for dict.

    Args:
        inputs (dict): The input dict with str keys.
        prefix (str): The prefix to add.

    Returns:

        dict: The dict with keys updated with ``prefix``.
    """

    outputs = dict()
    for name, value in inputs.items():
        outputs[f'{prefix}.{name}'] = value

    return outputs
