# Supplementary material for: Multi-label classification for image tamper detection based on Swin-T segmentation network in the spatial domain
Source: PeerJ Comput Sci. 2025 Apr 8;11:e2775. doi: 10.7717/peerj-cs.2775 (PMC12190506; doi:10.7717/peerj-cs.2775)
Supplement: Supplemental Information 1 [file peerj-cs-11-2775-s001.zip › IML_code/mmseg/core/utils/__init__.py]

# Copyright (c) OpenMMLab. All rights reserved.
from .dist_util import check_dist_init, sync_random_seed
from .misc import add_prefix

__all__ = ['add_prefix', 'check_dist_init', 'sync_random_seed']
