# Supplementary material for: Multi-label classification for image tamper detection based on Swin-T segmentation network in the spatial domain
Source: PeerJ Comput Sci. 2025 Apr 8;11:e2775. doi: 10.7717/peerj-cs.2775 (PMC12190506; doi:10.7717/peerj-cs.2775)
Supplement: Supplemental Information 1 [file peerj-cs-11-2775-s001.zip › IML_code/mmseg/core/utils/dist_util.py]

# Copyright (c) OpenMMLab. All rights reserved.
import numpy as np
import torch
import torch.distributed as dist
from mmcv.runner import get_dist_info


def check_dist_init():
    return dist.is_available() and dist.is_initialized()


def sync_random_seed(seed=None, device='cuda'):
    """Make sure different ranks share the same seed. All workers must call
    this function, otherwise it will deadlock. This method is generally used in
    `DistributedSampler`, because the seed should be identical across all
    processes in the distributed group.

    In distributed sampling, different ranks should sample non-overlapped
    data in the dataset. Therefore, this function is used to make sure that
    each rank shuffles the data indices in the same order based
    on the same seed. Then different ranks could use different indices
    to select non-overlapped data from the same data list.

    Args:
        seed (int, Optional): The seed. Default to None.
        device (str): The device where the seed will be put on.
            Default to 'cuda'.
    Returns:
        int: Seed to be used.
    """

    if seed is None:
        seed = np.random.randint(2**31)
    assert isinstance(seed, int)

    rank, world_size = get_dist_info()

    if world_size == 1:
        return seed

    if rank == 0:
        random_num = torch.tensor(seed, dtype=torch.int32, device=device)
    else:
        random_num = torch.tensor(0, dtype=torch.int32, device=device)
    dist.broadcast(random_num, src=0)
    return random_num.item()
