# Supplementary material for: Multi-label classification for image tamper detection based on Swin-T segmentation network in the spatial domain
Source: PeerJ Comput Sci. 2025 Apr 8;11:e2775. doi: 10.7717/peerj-cs.2775 (PMC12190506; doi:10.7717/peerj-cs.2775)
Supplement: Supplemental Information 1 [file peerj-cs-11-2775-s001.zip › IML_code/mmseg/core/evaluation/class_names.py]

# Copyright (c) OpenMMLab. All rights reserved.
import mmcv


def cityscapes_classes():
    """Cityscapes class names for external use."""
    return [
        'road', 'sidewalk', 'building', 'wall', 'fence', 'pole',
        'traffic light', 'traffic sign', 'vegetation', 'terrain', 'sky',
        'person', 'rider', 'car', 'truck', 'bus', 'train', 'motorcycle',
        'bicycle'
    ]


def ade_classes():
    """ADE20K class names for external use."""
    return [
        'wall', 'building', 'sky', 'floor', 'tree', 'ceiling', 'road', 'bed ',
        'windowpane', 'grass', 'cabinet', 'sidewalk', 'person', 'earth',
        'door', 'table', 'mountain', 'plant', 'curtain', 'chair', 'car',
        'water', 'painting', 'sofa', 'shelf', 'house', 'sea', 'mirror', 'rug',
        'field', 'armchair', 'seat', 'fence', 'desk', 'rock', 'wardrobe',
        'lamp', 'bathtub', 'railing', 'cushion', 'base', 'box', 'column',
        'signboard', 'chest of drawers', 'counter', 'sand', 'sink',
        'skyscraper', 'fireplace', 'refrigerator', 'grandstand', 'path',
        'stairs', 'runway', 'case', 'pool table', 'pillow', 'screen door',
        'stairway', 'river', 'bridge', 'bookcase', 'blind', 'coffee table',
        'toilet', 'flower', 'book', 'hill', 'bench', 'countertop', 'stove',
        'palm', 'kitchen island', 'computer', 'swivel chair', 'boat', 'bar',
        'arcade machine', 'hovel', 'bus', 'towel', 'light', 'truck', 'tower',
        'chandelier', 'awning', 'streetlight', 'booth', 'television receiver',
        'airplane', 'dirt track', 'apparel', 'pole', 'land', 'bannister',
        'escalator', 'ottoman', 'bottle', 'buffet', 'poster', 'stage', 'van',
        'ship', 'fountain', 'conveyer belt', 'canopy', 'washer', 'plaything',
        'swimming pool', 'stool', 'barrel', 'basket', 'waterfall', 'tent',
        'bag', 'minibike', 'cradle', 'oven', 'ball', 'food', 'step', 'tank',
        'trade name', 'microwave', 'pot', 'animal', 'bicycle', 'lake',
        'dishwasher', 'screen', 'blanket', 'sculpture', 'hood', 'sconce',
        'vase', 'traffic light', 'tray', 'ashcan', 'fan', 'pier', 'crt screen',
        'plate', 'monitor', 'bulletin board', 'shower', 'radiator', 'glass',
        'clock', 'flag'
    ]


def voc_classes():
    """Pascal VOC class names for external use."""
    return [
        'background', 'aeroplane', 'bicycle', 'bird', 'boat', 'bottle', 'bus',
        'car', 'cat', 'chair', 'cow', 'diningtable', 'dog', 'horse',
        'motorbike', 'person', 'pottedplant', 'sheep', 'sofa', 'train',
        'tvmonitor'
    ]


def cocostuff_classes():
    """CocoStuff class names for external use."""
    return [
        'person', 'bicycle', 'car', 'motorcycle', 'airplane', 'bus', 'train',
        'truck', 'boat', 'traffic light', 'fire hydrant', 'stop sign',
        'parking meter', 'bench', 'bird', 'cat', 'dog', 'horse', 'sheep',
        'cow', 'elephant', 'bear', 'zebra', 'giraffe', 'backpack', 'umbrella',
        'handbag', 'tie', 'suitcase', 'frisbee', 'skis', 'snowboard',
        'sports ball', 'kite', 'baseball bat', 'baseball glove', 'skateboard',
        'surfboard', 'tennis racket', 'bottle', 'wine glass', 'cup', 'fork',
        'knife', 'spoon', 'bowl', 'banana', 'apple', 'sandwich', 'orange',
        'broccoli', 'carrot', 'hot dog', 'pizza', 'donut', 'cake', 'chair',
        'couch', 'potted plant', 'bed', 'dining table', 'toilet', 'tv',
        'laptop', 'mouse', 'remote', 'keyboard', 'cell phone', 'microwave',
        'oven', 'toaster', 'sink', 'refrigerator', 'book', 'clock', 'vase',
        'scissors', 'teddy bear', 'hair drier', 'toothbrush', 'banner',
        'blanket', 'branch', 'bridge', 'building-other', 'bush', 'cabinet',
        'cage', 'cardboard', 'carpet', 'ceiling-other', 'ceiling-tile',
        'cloth', 'clothes', 'clouds', 'counter', 'cupboard', 'curtain',
        'desk-stuff', 'dirt', 'door-stuff', 'fence', 'floor-marble',
        'floor-other', 'floor-stone', 'floor-tile', 'floor-wood', 'flower',
        'fog', 'food-other', 'fruit', 'furniture-other', 'grass', 'gravel',
        'ground-other', 'hill', 'house', 'leaves', 'light', 'mat', 'metal',
        'mirror-stuff', 'moss', 'mountain', 'mud', 'napkin', 'net', 'paper',
        'pavement', 'pillow', 'plant-other', 'plastic', 'platform',
        'playingfield', 'railing', 'railroad', 'river', 'road', 'rock', 'roof',
        'rug', 'salad', 'sand', 'sea', 'shelf', 'sky-other', 'skyscraper',
        'snow', 'solid-other', 'stairs', 'stone', 'straw', 'structural-other',
        'table', 'tent', 'textile-other', 'towel', 'tree', 'vegetable',
        'wall-brick', 'wall-concrete', 'wall-other', 'wall-panel',
        'wall-stone', 'wall-tile', 'wall-wood', 'water-other', 'waterdrops',
        'window-blind', 'window-other', 'wood'
    ]


def loveda_classes():
    """LoveDA class names for external use."""
    return [
        'background', 'building', 'road', 'water', 'barren', 'forest',
        'agricultural'
    ]


def potsdam_classes():
    """Potsdam class names for external use."""
    return [
        'impervious_surface', 'building', 'low_vegetation', 'tree', 'car',
        'clutter'
    ]


def vaihingen_classes():
    """Vaihingen class names for external use."""
    return [
        'impervious_surface', 'building', 'low_vegetation', 'tree', 'car',
        'clutter'
    ]


def isaid_classes():
    """iSAID class names for external use."""
    return [
        'background', 'ship', 'store_tank', 'baseball_diamond', 'tennis_court',
        'basketball_court', 'Ground_Track_Field', 'Bridge', 'Large_Vehicle',
        'Small_Vehicle', 'Helicopter', 'Swimming_pool', 'Roundabout',
        'Soccer_ball_field', 'plane', 'Harbor'
    ]


def stare_classes():
    """stare class names for external use."""
    return ['background', 'vessel']


def cityscapes_palette():
    """Cityscapes palette for external use."""
    return [[128, 64, 128], [244, 35, 232], [70, 70, 70], [102, 102, 156],
            [190, 153, 153], [153, 153, 153], [250, 170, 30], [220, 220, 0],
            [107, 142, 35], [152, 251, 152], [70, 130, 180], [220, 20, 60],
            [255, 0, 0], [0, 0, 142], [0, 0, 70], [0, 60, 100], [0, 80, 100],
            [0, 0, 230], [119, 11, 32]]


def ade_palette():
    """ADE20K palette for external use."""
    return [[120, 120, 120], [180, 120, 120], [6, 230, 230], [80, 50, 50],
            [4, 200, 3], [120, 120, 80], [140, 140, 140], [204, 5, 255],
            [230, 230, 230], [4, 250, 7], [224, 5, 255], [235, 255, 7],
            [150, 5, 61], [120, 120, 70], [8, 255, 51], [255, 6, 82],
            [143, 255, 140], [204, 255, 4], [255, 51, 7], [204, 70, 3],
            [0, 102, 200], [61, 230, 250], [255, 6, 51], [11, 102, 255],
            [255, 7, 71], [255, 9, 224], [9, 7, 230], [220, 220, 220],
            [255, 9, 92], [112, 9, 255], [8, 255, 214], [7, 255, 224],
            [255, 184, 6], [10, 255, 71], [255, 41, 10], [7, 255, 255],
            [224, 255, 8], [102, 8, 255], [255, 61, 6], [255, 194, 7],
            [255, 122, 8], [0, 255, 20], [255, 8, 41], [255, 5, 153],
            [6, 51, 255], [235, 12, 255], [160, 150, 20], [0, 163, 255],
            [140, 140, 140], [250, 10, 15], [20, 255, 0], [31, 255, 0],
            [255, 31, 0], [255, 224, 0], [153, 255, 0], [0, 0, 255],
            [255, 71, 0], [0, 235, 255], [0, 173, 255], [31, 0, 255],
            [11, 200, 200], [255, 82, 0], [0, 255, 245], [0, 61, 255],
            [0, 255, 112], [0, 255, 133], [255, 0, 0], [255, 163, 0],
            [255, 102, 0], [194, 255, 0], [0, 143, 255], [51, 255, 0],
            [0, 82, 255], [0, 255, 41], [0, 255, 173], [10, 0, 255],
            [173, 255, 0], [0, 255, 153], [255, 92, 0], [255, 0, 255],
            [255, 0, 245], [255, 0, 102], [255, 173, 0], [255, 0, 20],
            [255, 184, 184], [0, 31, 255], [0, 255, 61], [0, 71, 255],
            [255, 0, 204], [0, 255, 194], [0, 255, 82], [0, 10, 255],
            [0, 112, 255], [51, 0, 255], [0, 194, 255], [0, 122, 255],
            [0, 255, 163], [255, 153, 0], [0, 255, 10], [255, 112, 0],
            [143, 255, 0], [82, 0, 255], [163, 255, 0], [255, 235, 0],
            [8, 184, 170], [133, 0, 255], [0, 255, 92], [184, 0, 255],
            [255, 0, 31], [0, 184, 255], [0, 214, 255], [255, 0, 112],
            [92, 255, 0], [0, 224, 255], [112, 224, 255], [70, 184, 160],
            [163, 0, 255], [153, 0, 255], [71, 255, 0], [255, 0, 163],
            [255, 204, 0], [255, 0, 143], [0, 255, 235], [133, 255, 0],
            [255, 0, 235], [245, 0, 255], [255, 0, 122], [255, 245, 0],
            [10, 190, 212], [214, 255, 0], [0, 204, 255], [20, 0, 255],
            [255, 255, 0], [0, 153, 255], [0, 41, 255], [0, 255, 204],
            [41, 0, 255], [41, 255, 0], [173, 0, 255], [0, 245, 255],
            [71, 0, 255], [122, 0, 255], [0, 255, 184], [0, 92, 255],
            [184, 255, 0], [0, 133, 255], [255, 214, 0], [25, 194, 194],
            [102, 255, 0], [92, 0, 255]]


def voc_palette():
    """Pascal VOC palette for external use."""
    return [[0, 0, 0], [128, 0, 0], [0, 128, 0], [128, 128, 0], [0, 0, 128],
            [128, 0, 128], [0, 128, 128], [128, 128, 128], [64, 0, 0],
            [192, 0, 0], [64, 128, 0], [192, 128, 0], [64, 0, 128],
            [192, 0, 128], [64, 128, 128], [192, 128, 128], [0, 64, 0],
            [128, 64, 0], [0, 192, 0], [128, 192, 0], [0, 64, 128]]


def cocostuff_palette():
    """CocoStuff palette for external use."""
    return [[0, 192, 64], [0, 192, 64], [0, 64, 96], [128, 192, 192],
            [0, 64, 64], [0, 192, 224], [0, 192, 192], [128, 192, 64],
            [0, 192, 96], [128, 192, 64], [128, 32, 192], [0, 0, 224],
            [0, 0, 64], [0, 160, 192], [128, 0, 96], [128, 0, 192],
            [0, 32, 192], [128, 128, 224], [0, 0, 192], [128, 160, 192],
            [128, 128, 0], [128, 0, 32], [128, 32, 0], [128, 0, 128],
            [64, 128, 32], [0, 160, 0], [0, 0, 0], [192, 128, 160], [0, 32, 0],
            [0, 128, 128], [64, 128, 160], [128, 160, 0], [0, 128, 0],
            [192, 128, 32], [128, 96, 128], [0, 0, 128], [64, 0, 32],
            [0, 224, 128], [128, 0, 0], [192, 0, 160], [0, 96, 128],
            [128, 128, 128], [64, 0, 160], [128, 224, 128], [128, 128, 64],
            [192, 0, 32], [128, 96, 0], [128, 0, 192], [0, 128, 32],
            [64, 224, 0], [0, 0, 64], [128, 128, 160], [64, 96, 0],
            [0, 128, 192], [0, 128, 160], [192, 224, 0], [0, 128, 64],
            [128, 128, 32], [192, 32, 128], [0, 64, 192], [0, 0, 32],
            [64, 160, 128], [128, 64, 64], [128, 0, 160], [64, 32, 128],
            [128, 192, 192], [0, 0, 160], [192, 160, 128], [128, 192, 0],
            [128, 0, 96], [192, 32, 0], [128, 64, 128], [64, 128, 96],
            [64, 160, 0], [0, 64, 0], [192, 128, 224], [64, 32, 0],
            [0, 192, 128], [64, 128, 224], [192, 160, 0], [0, 192, 0],
            [192, 128, 96], [192, 96, 128], [0, 64, 128], [64, 0, 96],
            [64, 224, 128], [128, 64, 0], [192, 0, 224], [64, 96, 128],
            [128, 192, 128], [64, 0, 224], [192, 224, 128], [128, 192, 64],
            [192, 0, 96], [192, 96, 0], [128, 64, 192], [0, 128, 96],
            [0, 224, 0], [64, 64, 64], [128, 128, 224], [0, 96, 0],
            [64, 192, 192], [0, 128, 224], [128, 224, 0], [64, 192, 64],
            [128, 128, 96], [128, 32, 128], [64, 0, 192], [0, 64, 96],
            [0, 160, 128], [192, 0, 64], [128, 64, 224], [0, 32, 128],
            [192, 128, 192], [0, 64, 224], [128, 160, 128], [192, 128, 0],
            [128, 64, 32], [128, 32, 64], [192, 0, 128], [64, 192, 32],
            [0, 160, 64], [64, 0, 0], [192, 192, 160], [0, 32, 64],
            [64, 128, 128], [64, 192, 160], [128, 160, 64], [64, 128, 0],
            [192, 192, 32], [128, 96, 192], [64, 0, 128], [64, 64, 32],
            [0, 224, 192], [192, 0, 0], [192, 64, 160], [0, 96, 192],
            [192, 128, 128], [64, 64, 160], [128, 224, 192], [192, 128, 64],
            [192, 64, 32], [128, 96, 64], [192, 0, 192], [0, 192, 32],
            [64, 224, 64], [64, 0, 64], [128, 192, 160], [64, 96, 64],
            [64, 128, 192], [0, 192, 160], [192, 224, 64], [64, 128, 64],
            [128, 192, 32], [192, 32, 192], [64, 64, 192], [0, 64, 32],
            [64, 160, 192], [192, 64, 64], [128, 64, 160], [64, 32, 192],
            [192, 192, 192], [0, 64, 160], [192, 160, 192], [192, 192, 0],
            [128, 64, 96], [192, 32, 64], [192, 64, 128], [64, 192, 96],
            [64, 160, 64], [64, 64, 0]]


def loveda_palette():
    """LoveDA palette for external use."""
    return [[255, 255, 255], [255, 0, 0], [255, 255, 0], [0, 0, 255],
            [159, 129, 183], [0, 255, 0], [255, 195, 128]]


def potsdam_palette():
    """Potsdam palette for external use."""
    return [[255, 255, 255], [0, 0, 255], [0, 255, 255], [0, 255, 0],
            [255, 255, 0], [255, 0, 0]]


def vaihingen_palette():
    """Vaihingen palette for external use."""
    return [[255, 255, 255], [0, 0, 255], [0, 255, 255], [0, 255, 0],
            [255, 255, 0], [255, 0, 0]]


def isaid_palette():
    """iSAID palette for external use."""
    return [[0, 0, 0], [0, 0, 63], [0, 63, 63], [0, 63, 0], [0, 63, 127],
            [0, 63, 191], [0, 63, 255], [0, 127, 63], [0, 127,
                                                       127], [0, 0, 127],
            [0, 0, 191], [0, 0, 255], [0, 191, 127], [0, 127, 191],
            [0, 127, 255], [0, 100, 155]]


def stare_palette():
    """STARE palette for external use."""
    return [[120, 120, 120], [6, 230, 230]]


dataset_aliases = {
    'cityscapes': ['cityscapes'],
    'ade': ['ade', 'ade20k'],
    'voc': ['voc', 'pascal_voc', 'voc12', 'voc12aug'],
    'loveda': ['loveda'],
    'potsdam': ['potsdam'],
    'vaihingen': ['vaihingen'],
    'cocostuff': [
        'cocostuff', 'cocostuff10k', 'cocostuff164k', 'coco-stuff',
        'coco-stuff10k', 'coco-stuff164k', 'coco_stuff', 'coco_stuff10k',
        'coco_stuff164k'
    ],
    'isaid': ['isaid', 'iSAID'],
    'stare': ['stare', 'STARE']
}


def get_classes(dataset):
    """Get class names of a dataset."""
    alias2name = {}
    for name, aliases in dataset_aliases.items():
        for alias in aliases:
            alias2name[alias] = name

    if mmcv.is_str(dataset):
        if dataset in alias2name:
            labels = eval(alias2name[dataset] + '_classes()')
        else:
            raise ValueError(f'Unrecognized dataset: {dataset}')
    else:
        raise TypeError(f'dataset must a str, but got {type(dataset)}')
    return labels


def get_palette(dataset):
    """Get class palette (RGB) of a dataset."""
    alias2name = {}
    for name, aliases in dataset_aliases.items():
        for alias in aliases:
            alias2name[alias] = name

    if mmcv.is_str(dataset):
        if dataset in alias2name:
            labels = eval(alias2name[dataset] + '_palette()')
        else:
            raise ValueError(f'Unrecognized dataset: {dataset}')
    else:
        raise TypeError(f'dataset must a str, but got {type(dataset)}')
    return labels
