# Supplementary material for: Multi-label classification for image tamper detection based on Swin-T segmentation network in the spatial domain
Source: PeerJ Comput Sci. 2025 Apr 8;11:e2775. doi: 10.7717/peerj-cs.2775 (PMC12190506; doi:10.7717/peerj-cs.2775)
Supplement: Supplemental Information 1 [file peerj-cs-11-2775-s001.zip › IML_code/mmseg/core/evaluation/eval_hooks.py]

# Copyright (c) OpenMMLab. All rights reserved.
import os.path as osp
import warnings

import torch.distributed as dist
from mmcv.runner import DistEvalHook as _DistEvalHook
from mmcv.runner import EvalHook as _EvalHook
from torch.nn.modules.batchnorm import _BatchNorm


class EvalHook(_EvalHook):
    """Single GPU EvalHook, with efficient test support.

    Args:
        by_epoch (bool): Determine perform evaluation by epoch or by iteration.
            If set to True, it will perform by epoch. Otherwise, by iteration.
            Default: False.
        efficient_test (bool): Whether save the results as local numpy files to
            save CPU memory during evaluation. Default: False.
        pre_eval (bool): Whether to use progressive mode to evaluate model.
            Default: False.
    Returns:
        list: The prediction results.
    """

    greater_keys = ['mIoU', 'mAcc', 'aAcc']

    def __init__(self,
                 *args,
                 by_epoch=False,
                 efficient_test=False,
                 pre_eval=False,
                 **kwargs):
        super().__init__(*args, by_epoch=by_epoch, **kwargs)
        self.pre_eval = pre_eval
        self.latest_results = None

        if efficient_test:
            warnings.warn(
                'DeprecationWarning: ``efficient_test`` for evaluation hook '
                'is deprecated, the evaluation hook is CPU memory friendly '
                'with ``pre_eval=True`` as argument for ``single_gpu_test()`` '
                'function')

    def _do_evaluate(self, runner):
        """perform evaluation and save ckpt."""
        if not self._should_evaluate(runner):
            return

        from mmseg.apis import single_gpu_test
        results = single_gpu_test(
            runner.model, self.dataloader, show=False, pre_eval=self.pre_eval)
        self.latest_results = results
        runner.log_buffer.clear()
        runner.log_buffer.output['eval_iter_num'] = len(self.dataloader)
        key_score = self.evaluate(runner, results)
        if self.save_best:
            self._save_ckpt(runner, key_score)


class DistEvalHook(_DistEvalHook):
    """Distributed EvalHook, with efficient test support.

    Args:
        by_epoch (bool): Determine perform evaluation by epoch or by iteration.
            If set to True, it will perform by epoch. Otherwise, by iteration.
            Default: False.
        efficient_test (bool): Whether save the results as local numpy files to
            save CPU memory during evaluation. Default: False.
        pre_eval (bool): Whether to use progressive mode to evaluate model.
            Default: False.
    Returns:
        list: The prediction results.
    """

    greater_keys = ['mIoU', 'mAcc', 'aAcc']

    def __init__(self,
                 *args,
                 by_epoch=False,
                 efficient_test=False,
                 pre_eval=False,
                 **kwargs):
        super().__init__(*args, by_epoch=by_epoch, **kwargs)
        self.pre_eval = pre_eval
        self.latest_results = None
        if efficient_test:
            warnings.warn(
                'DeprecationWarning: ``efficient_test`` for evaluation hook '
                'is deprecated, the evaluation hook is CPU memory friendly '
                'with ``pre_eval=True`` as argument for ``multi_gpu_test()`` '
                'function')

    def _do_evaluate(self, runner):
        """perform evaluation and save ckpt."""
        # Synchronization of BatchNorm's buffer (running_mean
        # and running_var) is not supported in the DDP of pytorch,
        # which may cause the inconsistent performance of models in
        # different ranks, so we broadcast BatchNorm's buffers
        # of rank 0 to other ranks to avoid this.
        if self.broadcast_bn_buffer:
            model = runner.model
            for name, module in model.named_modules():
                if isinstance(module,
                              _BatchNorm) and module.track_running_stats:
                    dist.broadcast(module.running_var, 0)
                    dist.broadcast(module.running_mean, 0)

        if not self._should_evaluate(runner):
            return

        tmpdir = self.tmpdir
        if tmpdir is None:
            tmpdir = osp.join(runner.work_dir, '.eval_hook')

        from mmseg.apis import multi_gpu_test
        results = multi_gpu_test(
            runner.model,
            self.dataloader,
            tmpdir=tmpdir,
            gpu_collect=self.gpu_collect,
            pre_eval=self.pre_eval)
        self.latest_results = results
        runner.log_buffer.clear()

        if runner.rank == 0:
            print('\n')
            runner.log_buffer.output['eval_iter_num'] = len(self.dataloader)
            key_score = self.evaluate(runner, results)

            if self.save_best:
                self._save_ckpt(runner, key_score)
