# Supplementary material for: Multi-label classification for image tamper detection based on Swin-T segmentation network in the spatial domain
Source: PeerJ Comput Sci. 2025 Apr 8;11:e2775. doi: 10.7717/peerj-cs.2775 (PMC12190506; doi:10.7717/peerj-cs.2775)
Supplement: Supplemental Information 1 [file peerj-cs-11-2775-s001.zip › IML_code/mmseg/core/evaluation/__init__.py]

# Copyright (c) OpenMMLab. All rights reserved.
from .class_names import get_classes, get_palette
from .eval_hooks import DistEvalHook, EvalHook
from .metrics import (eval_metrics, intersect_and_union, mean_dice,
                      mean_fscore, mean_iou, pre_eval_to_metrics)

__all__ = [
    'EvalHook', 'DistEvalHook', 'mean_dice', 'mean_iou', 'mean_fscore',
    'eval_metrics', 'get_classes', 'get_palette', 'pre_eval_to_metrics',
    'intersect_and_union'
]
