# Supplementary material for: Multi-label classification for image tamper detection based on Swin-T segmentation network in the spatial domain
Source: PeerJ Comput Sci. 2025 Apr 8;11:e2775. doi: 10.7717/peerj-cs.2775 (PMC12190506; doi:10.7717/peerj-cs.2775)
Supplement: Supplemental Information 1 [file peerj-cs-11-2775-s001.zip › IML_code/mmseg/.mim/tools/print_config.py]

# Copyright (c) OpenMMLab. All rights reserved.
import argparse
import warnings

from mmcv import Config, DictAction

from mmseg.apis import init_segmentor


def parse_args():
    parser = argparse.ArgumentParser(description='Print the whole config')
    parser.add_argument('config', help='config file path')
    parser.add_argument(
        '--graph', action='store_true', help='print the models graph')
    parser.add_argument(
        '--options',
        nargs='+',
        action=DictAction,
        help="--options is deprecated in favor of --cfg_options' and it will "
        'not be supported in version v0.22.0. Override some settings in the '
        'used config, the key-value pair in xxx=yyy format will be merged '
        'into config file. If the value to be overwritten is a list, it '
        'should be like key="[a,b]" or key=a,b It also allows nested '
        'list/tuple values, e.g. key="[(a,b),(c,d)]" Note that the quotation '
        'marks are necessary and that no white space is allowed.')
    parser.add_argument(
        '--cfg-options',
        nargs='+',
        action=DictAction,
        help='override some settings in the used config, the key-value pair '
        'in xxx=yyy format will be merged into config file. If the value to '
        'be overwritten is a list, it should be like key="[a,b]" or key=a,b '
        'It also allows nested list/tuple values, e.g. key="[(a,b),(c,d)]" '
        'Note that the quotation marks are necessary and that no white space '
        'is allowed.')
    args = parser.parse_args()

    if args.options and args.cfg_options:
        raise ValueError(
            '--options and --cfg-options cannot be both '
            'specified, --options is deprecated in favor of --cfg-options. '
            '--options will not be supported in version v0.22.0.')
    if args.options:
        warnings.warn('--options is deprecated in favor of --cfg-options, '
                      '--options will not be supported in version v0.22.0.')
        args.cfg_options = args.options

    return args


def main():
    args = parse_args()

    cfg = Config.fromfile(args.config)
    if args.cfg_options is not None:
        cfg.merge_from_dict(args.cfg_options)
    print(f'Config:\n{cfg.pretty_text}')
    # dump config
    cfg.dump('example.py')
    # dump models graph
    if args.graph:
        model = init_segmentor(args.config, device='cpu')
        print(f'Model graph:\n{str(model)}')
        with open('example-graph.txt', 'w') as f:
            f.writelines(str(model))


if __name__ == '__main__':
    main()
