# Supplementary material for: Multi-label classification for image tamper detection based on Swin-T segmentation network in the spatial domain
Source: PeerJ Comput Sci. 2025 Apr 8;11:e2775. doi: 10.7717/peerj-cs.2775 (PMC12190506; doi:10.7717/peerj-cs.2775)
Supplement: Supplemental Information 1 [file peerj-cs-11-2775-s001.zip › IML_code/mmseg/.mim/tools/onnx2tensorrt.py]

# Copyright (c) OpenMMLab. All rights reserved.
import argparse
import os
import os.path as osp
import warnings
from typing import Iterable, Optional, Union

import matplotlib.pyplot as plt
import mmcv
import numpy as np
import onnxruntime as ort
import torch
from mmcv.ops import get_onnxruntime_op_path
from mmcv.tensorrt import (TRTWraper, is_tensorrt_plugin_loaded, onnx2trt,
                           save_trt_engine)

from mmseg.apis.inference import LoadImage
from mmseg.datasets import DATASETS
from mmseg.datasets.pipelines import Compose


def get_GiB(x: int):
    """return x GiB."""
    return x * (1 << 30)


def _prepare_input_img(img_path: str,
                       test_pipeline: Iterable[dict],
                       shape: Optional[Iterable] = None,
                       rescale_shape: Optional[Iterable] = None) -> dict:
    # build the data pipeline
    if shape is not None:
        test_pipeline[1]['img_scale'] = (shape[1], shape[0])
    test_pipeline[1]['transforms'][0]['keep_ratio'] = False
    test_pipeline = [LoadImage()] + test_pipeline[1:]
    test_pipeline = Compose(test_pipeline)
    # prepare data
    data = dict(img=img_path)
    data = test_pipeline(data)
    imgs = data['img']
    img_metas = [i.data for i in data['img_metas']]

    if rescale_shape is not None:
        for img_meta in img_metas:
            img_meta['ori_shape'] = tuple(rescale_shape) + (3, )

    mm_inputs = {'imgs': imgs, 'img_metas': img_metas}

    return mm_inputs


def _update_input_img(img_list: Iterable, img_meta_list: Iterable):
    # update img and its meta list
    N = img_list[0].size(0)
    img_meta = img_meta_list[0][0]
    img_shape = img_meta['img_shape']
    ori_shape = img_meta['ori_shape']
    pad_shape = img_meta['pad_shape']
    new_img_meta_list = [[{
        'img_shape':
        img_shape,
        'ori_shape':
        ori_shape,
        'pad_shape':
        pad_shape,
        'filename':
        img_meta['filename'],
        'scale_factor':
        (img_shape[1] / ori_shape[1], img_shape[0] / ori_shape[0]) * 2,
        'flip':
        False,
    } for _ in range(N)]]

    return img_list, new_img_meta_list


def show_result_pyplot(img: Union[str, np.ndarray],
                       result: np.ndarray,
                       palette: Optional[Iterable] = None,
                       fig_size: Iterable[int] = (15, 10),
                       opacity: float = 0.5,
                       title: str = '',
                       block: bool = True):
    img = mmcv.imread(img)
    img = img.copy()
    seg = result[0]
    seg = mmcv.imresize(seg, img.shape[:2][::-1])
    palette = np.array(palette)
    assert palette.shape[1] == 3
    assert len(palette.shape) == 2
    assert 0 < opacity <= 1.0
    color_seg = np.zeros((seg.shape[0], seg.shape[1], 3), dtype=np.uint8)
    for label, color in enumerate(palette):
        color_seg[seg == label, :] = color
    # convert to BGR
    color_seg = color_seg[..., ::-1]

    img = img * (1 - opacity) + color_seg * opacity
    img = img.astype(np.uint8)

    plt.figure(figsize=fig_size)
    plt.imshow(mmcv.bgr2rgb(img))
    plt.title(title)
    plt.tight_layout()
    plt.show(block=block)


def onnx2tensorrt(onnx_file: str,
                  trt_file: str,
                  config: dict,
                  input_config: dict,
                  fp16: bool = False,
                  verify: bool = False,
                  show: bool = False,
                  dataset: str = 'CityscapesDataset',
                  workspace_size: int = 1,
                  verbose: bool = False):
    import tensorrt as trt
    min_shape = input_config['min_shape']
    max_shape = input_config['max_shape']
    # create trt engine and wrapper
    opt_shape_dict = {'input': [min_shape, min_shape, max_shape]}
    max_workspace_size = get_GiB(workspace_size)
    trt_engine = onnx2trt(
        onnx_file,
        opt_shape_dict,
        log_level=trt.Logger.VERBOSE if verbose else trt.Logger.ERROR,
        fp16_mode=fp16,
        max_workspace_size=max_workspace_size)
    save_dir, _ = osp.split(trt_file)
    if save_dir:
        os.makedirs(save_dir, exist_ok=True)
    save_trt_engine(trt_engine, trt_file)
    print(f'Successfully created TensorRT engine: {trt_file}')

    if verify:
        inputs = _prepare_input_img(
            input_config['input_path'],
            config.data.test.pipeline,
            shape=min_shape[2:])

        imgs = inputs['imgs']
        img_metas = inputs['img_metas']
        img_list = [img[None, :] for img in imgs]
        img_meta_list = [[img_meta] for img_meta in img_metas]
        # update img_meta
        img_list, img_meta_list = _update_input_img(img_list, img_meta_list)

        if max_shape[0] > 1:
            # concate flip image for batch test
            flip_img_list = [_.flip(-1) for _ in img_list]
            img_list = [
                torch.cat((ori_img, flip_img), 0)
                for ori_img, flip_img in zip(img_list, flip_img_list)
            ]

        # Get results from ONNXRuntime
        ort_custom_op_path = get_onnxruntime_op_path()
        session_options = ort.SessionOptions()
        if osp.exists(ort_custom_op_path):
            session_options.register_custom_ops_library(ort_custom_op_path)
        sess = ort.InferenceSession(onnx_file, session_options)
        sess.set_providers(['CPUExecutionProvider'], [{}])  # use cpu mode
        onnx_output = sess.run(['output'],
                               {'input': img_list[0].detach().numpy()})[0][0]

        # Get results from TensorRT
        trt_model = TRTWraper(trt_file, ['input'], ['output'])
        with torch.no_grad():
            trt_outputs = trt_model({'input': img_list[0].contiguous().cuda()})
        trt_output = trt_outputs['output'][0].cpu().detach().numpy()

        if show:
            dataset = DATASETS.get(dataset)
            assert dataset is not None
            palette = dataset.PALETTE

            show_result_pyplot(
                input_config['input_path'],
                (onnx_output[0].astype(np.uint8), ),
                palette=palette,
                title='ONNXRuntime',
                block=False)
            show_result_pyplot(
                input_config['input_path'], (trt_output[0].astype(np.uint8), ),
                palette=palette,
                title='TensorRT')

        np.testing.assert_allclose(
            onnx_output, trt_output, rtol=1e-03, atol=1e-05)
        print('TensorRT and ONNXRuntime output all close.')


def parse_args():
    parser = argparse.ArgumentParser(
        description='Convert MMSegmentation models from ONNX to TensorRT')
    parser.add_argument('config', help='Config file of the model')
    parser.add_argument('model', help='Path to the input ONNX model')
    parser.add_argument(
        '--trt-file', type=str, help='Path to the output TensorRT engine')
    parser.add_argument(
        '--max-shape',
        type=int,
        nargs=4,
        default=[1, 3, 400, 600],
        help='Maximum shape of model input.')
    parser.add_argument(
        '--min-shape',
        type=int,
        nargs=4,
        default=[1, 3, 400, 600],
        help='Minimum shape of model input.')
    parser.add_argument('--fp16', action='store_true', help='Enable fp16 mode')
    parser.add_argument(
        '--workspace-size',
        type=int,
        default=1,
        help='Max workspace size in GiB')
    parser.add_argument(
        '--input-img', type=str, default='', help='Image for test')
    parser.add_argument(
        '--show', action='store_true', help='Whether to show output results')
    parser.add_argument(
        '--dataset',
        type=str,
        default='CityscapesDataset',
        help='Dataset name')
    parser.add_argument(
        '--verify',
        action='store_true',
        help='Verify the outputs of ONNXRuntime and TensorRT')
    parser.add_argument(
        '--verbose',
        action='store_true',
        help='Whether to verbose logging messages while creating \
                TensorRT engine.')
    args = parser.parse_args()
    return args


if __name__ == '__main__':

    assert is_tensorrt_plugin_loaded(), 'TensorRT plugin should be compiled.'
    args = parse_args()

    if not args.input_img:
        args.input_img = osp.join(osp.dirname(__file__), '../demo/demo.png')

    # check arguments
    assert osp.exists(args.config), 'Config {} not found.'.format(args.config)
    assert osp.exists(args.model), \
        'ONNX model {} not found.'.format(args.model)
    assert args.workspace_size >= 0, 'Workspace size less than 0.'
    assert DATASETS.get(args.dataset) is not None, \
        'Dataset {} does not found.'.format(args.dataset)
    for max_value, min_value in zip(args.max_shape, args.min_shape):
        assert max_value >= min_value, \
            'max_shape should be larger than min shape'

    input_config = {
        'min_shape': args.min_shape,
        'max_shape': args.max_shape,
        'input_path': args.input_img
    }

    cfg = mmcv.Config.fromfile(args.config)
    onnx2tensorrt(
        args.model,
        args.trt_file,
        cfg,
        input_config,
        fp16=args.fp16,
        verify=args.verify,
        show=args.show,
        dataset=args.dataset,
        workspace_size=args.workspace_size,
        verbose=args.verbose)

    # Following strings of text style are from colorama package
    bright_style, reset_style = '\x1b[1m', '\x1b[0m'
    red_text, blue_text = '\x1b[31m', '\x1b[34m'
    white_background = '\x1b[107m'

    msg = white_background + bright_style + red_text
    msg += 'DeprecationWarning: This tool will be deprecated in future. '
    msg += blue_text + 'Welcome to use the unified model deployment toolbox '
    msg += 'MMDeploy: https://github.com/open-mmlab/mmdeploy'
    msg += reset_style
    warnings.warn(msg)
