# Supplementary material for: Multi-label classification for image tamper detection based on Swin-T segmentation network in the spatial domain
Source: PeerJ Comput Sci. 2025 Apr 8;11:e2775. doi: 10.7717/peerj-cs.2775 (PMC12190506; doi:10.7717/peerj-cs.2775)
Supplement: Supplemental Information 1 [file peerj-cs-11-2775-s001.zip › IML_code/mmseg/.mim/tools/dist_test.sh]

CONFIG=$1
CHECKPOINT=$2
GPUS=$3
NNODES=${NNODES:-1}
NODE_RANK=${NODE_RANK:-0}
PORT=${PORT:-29500}
MASTER_ADDR=${MASTER_ADDR:-"127.0.0.1"}

PYTHONPATH="$(dirname $0)/..":$PYTHONPATH \
python -m torch.distributed.launch \
    --nnodes=$NNODES \
    --node_rank=$NODE_RANK \
    --master_addr=$MASTER_ADDR \
    --nproc_per_node=$GPUS \
    --master_port=$PORT \
    $(dirname "$0")/test.py \
    $CONFIG \
    $CHECKPOINT \
    --launcher pytorch \
    ${@:4}
