# Supplementary material for: Multi-label classification for image tamper detection based on Swin-T segmentation network in the spatial domain
Source: PeerJ Comput Sci. 2025 Apr 8;11:e2775. doi: 10.7717/peerj-cs.2775 (PMC12190506; doi:10.7717/peerj-cs.2775)
Supplement: Supplemental Information 1 [file peerj-cs-11-2775-s001.zip › IML_code/mmseg/.mim/tools/publish_model.py]

# Copyright (c) OpenMMLab. All rights reserved.
import argparse
import subprocess

import torch


def parse_args():
    parser = argparse.ArgumentParser(
        description='Process a checkpoint to be published')
    parser.add_argument('in_file', help='input checkpoint filename')
    parser.add_argument('out_file', help='output checkpoint filename')
    args = parser.parse_args()
    return args


def process_checkpoint(in_file, out_file):
    checkpoint = torch.load(in_file, map_location='cpu')
    # remove optimizer for smaller file size
    if 'optimizer' in checkpoint:
        del checkpoint['optimizer']
    # if it is necessary to remove some sensitive data in checkpoint['meta'],
    # add the code here.
    torch.save(checkpoint, out_file)
    sha = subprocess.check_output(['sha256sum', out_file]).decode()
    final_file = out_file.rstrip('.pth') + '-{}.pth'.format(sha[:8])
    subprocess.Popen(['mv', out_file, final_file])


def main():
    args = parse_args()
    process_checkpoint(args.in_file, args.out_file)


if __name__ == '__main__':
    main()
