# Supplementary material for: Multi-label classification for image tamper detection based on Swin-T segmentation network in the spatial domain
Source: PeerJ Comput Sci. 2025 Apr 8;11:e2775. doi: 10.7717/peerj-cs.2775 (PMC12190506; doi:10.7717/peerj-cs.2775)
Supplement: Supplemental Information 1 [file peerj-cs-11-2775-s001.zip › IML_code/mmseg/.mim/tools/slurm_test.sh]

#!/usr/bin/env bash

set -x

PARTITION=$1
JOB_NAME=$2
CONFIG=$3
CHECKPOINT=$4
GPUS=${GPUS:-4}
GPUS_PER_NODE=${GPUS_PER_NODE:-4}
CPUS_PER_TASK=${CPUS_PER_TASK:-5}
PY_ARGS=${@:5}
SRUN_ARGS=${SRUN_ARGS:-""}

PYTHONPATH="$(dirname $0)/..":$PYTHONPATH \
srun -p ${PARTITION} \
    --job-name=${JOB_NAME} \
    --gres=gpu:${GPUS_PER_NODE} \
    --ntasks=${GPUS} \
    --ntasks-per-node=${GPUS_PER_NODE} \
    --cpus-per-task=${CPUS_PER_TASK} \
    --kill-on-bad-exit=1 \
    ${SRUN_ARGS} \
    python -u tools/test.py ${CONFIG} ${CHECKPOINT} --launcher="slurm" ${PY_ARGS}
