# Supplementary material for: Multi-label classification for image tamper detection based on Swin-T segmentation network in the spatial domain
Source: PeerJ Comput Sci. 2025 Apr 8;11:e2775. doi: 10.7717/peerj-cs.2775 (PMC12190506; doi:10.7717/peerj-cs.2775)
Supplement: Supplemental Information 1 [file peerj-cs-11-2775-s001.zip › IML_code/mmseg/datasets/pipelines/__init__.py]

# Copyright (c) OpenMMLab. All rights reserved.
from .compose import Compose
from .formatting import (Collect, ImageToTensor, ToDataContainer, ToTensor,
                         Transpose, to_tensor)
from .loading import LoadAnnotations, LoadImageFromFile
from .test_time_aug import MultiScaleFlipAug
from .transforms import (CLAHE, AdjustGamma, Normalize, Pad,
                         PhotoMetricDistortion, RandomCrop, RandomCutOut,
                         RandomFlip, RandomMosaic, RandomRotate, Rerange,
                         Resize, RGB2Gray, SegRescale)

__all__ = [
    'Compose', 'to_tensor', 'ToTensor', 'ImageToTensor', 'ToDataContainer',
    'Transpose', 'Collect', 'LoadAnnotations', 'LoadImageFromFile',
    'MultiScaleFlipAug', 'Resize', 'RandomFlip', 'Pad', 'RandomCrop',
    'Normalize', 'SegRescale', 'PhotoMetricDistortion', 'RandomRotate',
    'AdjustGamma', 'CLAHE', 'Rerange', 'RGB2Gray', 'RandomCutOut',
    'RandomMosaic'
]
