# Supplementary material for: Multi-label classification for image tamper detection based on Swin-T segmentation network in the spatial domain
Source: PeerJ Comput Sci. 2025 Apr 8;11:e2775. doi: 10.7717/peerj-cs.2775 (PMC12190506; doi:10.7717/peerj-cs.2775)
Supplement: Supplemental Information 1 [file peerj-cs-11-2775-s001.zip › IML_code/mmseg/datasets/pipelines/formating.py]

# Copyright (c) OpenMMLab. All rights reserved.
# flake8: noqa
import warnings

from .formatting import *

warnings.warn('DeprecationWarning: mmseg.datasets.pipelines.formating will be '
              'deprecated in 2021, please replace it with '
              'mmseg.datasets.pipelines.formatting.')
