# Supplementary material for: Multi-label classification for image tamper detection based on Swin-T segmentation network in the spatial domain
Source: PeerJ Comput Sci. 2025 Apr 8;11:e2775. doi: 10.7717/peerj-cs.2775 (PMC12190506; doi:10.7717/peerj-cs.2775)
Supplement: Supplemental Information 1 [file peerj-cs-11-2775-s001.zip › IML_code/mmseg/models/losses/__init__.py]

# Copyright (c) OpenMMLab. All rights reserved.
from .accuracy import Accuracy, accuracy
from .cross_entropy_loss import (CrossEntropyLoss, binary_cross_entropy,
                                 cross_entropy, mask_cross_entropy)
from .dice_loss import DiceLoss
from .focal_loss import FocalLoss
from .lovasz_loss import LovaszLoss
from .tversky_loss import TverskyLoss
from .utils import reduce_loss, weight_reduce_loss, weighted_loss

__all__ = [
    'accuracy', 'Accuracy', 'cross_entropy', 'binary_cross_entropy',
    'mask_cross_entropy', 'CrossEntropyLoss', 'reduce_loss',
    'weight_reduce_loss', 'weighted_loss', 'LovaszLoss', 'DiceLoss',
    'FocalLoss', 'TverskyLoss'
]
