# Supplementary material for: Multi-label classification for image tamper detection based on Swin-T segmentation network in the spatial domain
Source: PeerJ Comput Sci. 2025 Apr 8;11:e2775. doi: 10.7717/peerj-cs.2775 (PMC12190506; doi:10.7717/peerj-cs.2775)
Supplement: Supplemental Information 1 [file peerj-cs-11-2775-s001.zip › IML_code/mmseg/models/losses/accuracy.py]

# Copyright (c) OpenMMLab. All rights reserved.
import torch
import torch.nn as nn


def accuracy(pred, target, topk=1, thresh=None, ignore_index=None):
    """Calculate accuracy according to the prediction and target.

    Args:
        pred (torch.Tensor): The model prediction, shape (N, num_class, ...)
        target (torch.Tensor): The target of each prediction, shape (N, , ...)
        ignore_index (int | None): The label index to be ignored. Default: None
        topk (int | tuple[int], optional): If the predictions in ``topk``
            matches the target, the predictions will be regarded as
            correct ones. Defaults to 1.
        thresh (float, optional): If not None, predictions with scores under
            this threshold are considered incorrect. Default to None.

    Returns:
        float | tuple[float]: If the input ``topk`` is a single integer,
            the function will return a single float as accuracy. If
            ``topk`` is a tuple containing multiple integers, the
            function will return a tuple containing accuracies of
            each ``topk`` number.
    """
    assert isinstance(topk, (int, tuple))
    if isinstance(topk, int):
        topk = (topk, )
        return_single = True
    else:
        return_single = False

    maxk = max(topk)
    if pred.size(0) == 0:
        accu = [pred.new_tensor(0.) for i in range(len(topk))]
        return accu[0] if return_single else accu
    assert pred.ndim == target.ndim + 1
    assert pred.size(0) == target.size(0)
    assert maxk <= pred.size(1), \
        f'maxk {maxk} exceeds pred dimension {pred.size(1)}'
    pred_value, pred_label = pred.topk(maxk, dim=1)
    # transpose to shape (maxk, N, ...)
    pred_label = pred_label.transpose(0, 1)
    correct = pred_label.eq(target.unsqueeze(0).expand_as(pred_label))
    if thresh is not None:
        # Only prediction values larger than thresh are counted as correct
        correct = correct & (pred_value > thresh).t()
    if ignore_index is not None:
        correct = correct[:, target != ignore_index]
    res = []
    eps = torch.finfo(torch.float32).eps
    for k in topk:
        # Avoid causing ZeroDivisionError when all pixels
        # of an image are ignored
        correct_k = correct[:k].reshape(-1).float().sum(0, keepdim=True) + eps
        if ignore_index is not None:
            total_num = target[target != ignore_index].numel() + eps
        else:
            total_num = target.numel() + eps
        res.append(correct_k.mul_(100.0 / total_num))
    return res[0] if return_single else res


class Accuracy(nn.Module):
    """Accuracy calculation module."""

    def __init__(self, topk=(1, ), thresh=None, ignore_index=None):
        """Module to calculate the accuracy.

        Args:
            topk (tuple, optional): The criterion used to calculate the
                accuracy. Defaults to (1,).
            thresh (float, optional): If not None, predictions with scores
                under this threshold are considered incorrect. Default to None.
        """
        super().__init__()
        self.topk = topk
        self.thresh = thresh
        self.ignore_index = ignore_index

    def forward(self, pred, target):
        """Forward function to calculate accuracy.

        Args:
            pred (torch.Tensor): Prediction of models.
            target (torch.Tensor): Target for each prediction.

        Returns:
            tuple[float]: The accuracies under different topk criterions.
        """
        return accuracy(pred, target, self.topk, self.thresh,
                        self.ignore_index)
