# Supplementary material for: Multi-label classification for image tamper detection based on Swin-T segmentation network in the spatial domain
Source: PeerJ Comput Sci. 2025 Apr 8;11:e2775. doi: 10.7717/peerj-cs.2775 (PMC12190506; doi:10.7717/peerj-cs.2775)
Supplement: Supplemental Information 1 [file peerj-cs-11-2775-s001.zip › IML_code/mmseg/models/necks/__init__.py]

# Copyright (c) OpenMMLab. All rights reserved.
from .featurepyramid import Feature2Pyramid
from .fpn import FPN
from .ic_neck import ICNeck
from .jpu import JPU
from .mla_neck import MLANeck
from .multilevel_neck import MultiLevelNeck

__all__ = [
    'FPN', 'MultiLevelNeck', 'MLANeck', 'ICNeck', 'JPU', 'Feature2Pyramid'
]
