# Supplementary material for: Multi-label classification for image tamper detection based on Swin-T segmentation network in the spatial domain
Source: PeerJ Comput Sci. 2025 Apr 8;11:e2775. doi: 10.7717/peerj-cs.2775 (PMC12190506; doi:10.7717/peerj-cs.2775)
Supplement: Supplemental Information 1 [file peerj-cs-11-2775-s001.zip › IML_code/mmseg/models/necks/ic_neck.py]

# Copyright (c) OpenMMLab. All rights reserved.
import torch.nn.functional as F
from mmcv.cnn import ConvModule
from mmcv.runner import BaseModule

from mmseg.ops import resize
from ..builder import NECKS


class CascadeFeatureFusion(BaseModule):
    """Cascade Feature Fusion Unit in ICNet.

    Args:
        low_channels (int): The number of input channels for
            low resolution feature map.
        high_channels (int): The number of input channels for
            high resolution feature map.
        out_channels (int): The number of output channels.
        conv_cfg (dict): Dictionary to construct and config conv layer.
            Default: None.
        norm_cfg (dict): Dictionary to construct and config norm layer.
            Default: dict(type='BN').
        act_cfg (dict): Dictionary to construct and config act layer.
            Default: dict(type='ReLU').
        align_corners (bool): align_corners argument of F.interpolate.
            Default: False.
        init_cfg (dict or list[dict], optional): Initialization config dict.
            Default: None.

    Returns:
        x (Tensor): The output tensor of shape (N, out_channels, H, W).
        x_low (Tensor): The output tensor of shape (N, out_channels, H, W)
            for Cascade Label Guidance in auxiliary heads.
    """

    def __init__(self,
                 low_channels,
                 high_channels,
                 out_channels,
                 conv_cfg=None,
                 norm_cfg=dict(type='BN'),
                 act_cfg=dict(type='ReLU'),
                 align_corners=False,
                 init_cfg=None):
        super(CascadeFeatureFusion, self).__init__(init_cfg=init_cfg)
        self.align_corners = align_corners
        self.conv_low = ConvModule(
            low_channels,
            out_channels,
            3,
            padding=2,
            dilation=2,
            conv_cfg=conv_cfg,
            norm_cfg=norm_cfg,
            act_cfg=act_cfg)
        self.conv_high = ConvModule(
            high_channels,
            out_channels,
            1,
            conv_cfg=conv_cfg,
            norm_cfg=norm_cfg,
            act_cfg=act_cfg)

    def forward(self, x_low, x_high):
        x_low = resize(
            x_low,
            size=x_high.size()[2:],
            mode='bilinear',
            align_corners=self.align_corners)
        # Note: Different from original paper, `x_low` is underwent
        # `self.conv_low` rather than another 1x1 conv classifier
        #  before being used for auxiliary head.
        x_low = self.conv_low(x_low)
        x_high = self.conv_high(x_high)
        x = x_low + x_high
        x = F.relu(x, inplace=True)
        return x, x_low


@NECKS.register_module()
class ICNeck(BaseModule):
    """ICNet for Real-Time Semantic Segmentation on High-Resolution Images.

    This head is the implementation of `ICHead
    <https://arxiv.org/abs/1704.08545>`_.

    Args:
        in_channels (int): The number of input image channels. Default: 3.
        out_channels (int): The numbers of output feature channels.
            Default: 128.
        conv_cfg (dict): Dictionary to construct and config conv layer.
            Default: None.
        norm_cfg (dict): Dictionary to construct and config norm layer.
            Default: dict(type='BN').
        act_cfg (dict): Dictionary to construct and config act layer.
            Default: dict(type='ReLU').
        align_corners (bool): align_corners argument of F.interpolate.
            Default: False.
        init_cfg (dict or list[dict], optional): Initialization config dict.
            Default: None.
    """

    def __init__(self,
                 in_channels=(64, 256, 256),
                 out_channels=128,
                 conv_cfg=None,
                 norm_cfg=dict(type='BN'),
                 act_cfg=dict(type='ReLU'),
                 align_corners=False,
                 init_cfg=None):
        super(ICNeck, self).__init__(init_cfg=init_cfg)
        assert len(in_channels) == 3, 'Length of input channels \
                                        must be 3!'

        self.in_channels = in_channels
        self.out_channels = out_channels
        self.conv_cfg = conv_cfg
        self.norm_cfg = norm_cfg
        self.act_cfg = act_cfg
        self.align_corners = align_corners
        self.cff_24 = CascadeFeatureFusion(
            self.in_channels[2],
            self.in_channels[1],
            self.out_channels,
            conv_cfg=self.conv_cfg,
            norm_cfg=self.norm_cfg,
            act_cfg=self.act_cfg,
            align_corners=self.align_corners)

        self.cff_12 = CascadeFeatureFusion(
            self.out_channels,
            self.in_channels[0],
            self.out_channels,
            conv_cfg=self.conv_cfg,
            norm_cfg=self.norm_cfg,
            act_cfg=self.act_cfg,
            align_corners=self.align_corners)

    def forward(self, inputs):
        assert len(inputs) == 3, 'Length of input feature \
                                        maps must be 3!'

        x_sub1, x_sub2, x_sub4 = inputs
        x_cff_24, x_24 = self.cff_24(x_sub4, x_sub2)
        x_cff_12, x_12 = self.cff_12(x_cff_24, x_sub1)
        # Note: `x_cff_12` is used for decode_head,
        # `x_24` and `x_12` are used for auxiliary head.
        return x_24, x_12, x_cff_12
