# Supplementary material for: Multi-label classification for image tamper detection based on Swin-T segmentation network in the spatial domain
Source: PeerJ Comput Sci. 2025 Apr 8;11:e2775. doi: 10.7717/peerj-cs.2775 (PMC12190506; doi:10.7717/peerj-cs.2775)
Supplement: Supplemental Information 1 [file peerj-cs-11-2775-s001.zip › IML_code/mmseg/models/utils/se_layer.py]

# Copyright (c) OpenMMLab. All rights reserved.
import mmcv
import torch.nn as nn
from mmcv.cnn import ConvModule

from .make_divisible import make_divisible


class SELayer(nn.Module):
    """Squeeze-and-Excitation Module.

    Args:
        channels (int): The input (and output) channels of the SE layer.
        ratio (int): Squeeze ratio in SELayer, the intermediate channel will be
            ``int(channels/ratio)``. Default: 16.
        conv_cfg (None or dict): Config dict for convolution layer.
            Default: None, which means using conv2d.
        act_cfg (dict or Sequence[dict]): Config dict for activation layer.
            If act_cfg is a dict, two activation layers will be configured
            by this dict. If act_cfg is a sequence of dicts, the first
            activation layer will be configured by the first dict and the
            second activation layer will be configured by the second dict.
            Default: (dict(type='ReLU'), dict(type='HSigmoid', bias=3.0,
            divisor=6.0)).
    """

    def __init__(self,
                 channels,
                 ratio=16,
                 conv_cfg=None,
                 act_cfg=(dict(type='ReLU'),
                          dict(type='HSigmoid', bias=3.0, divisor=6.0))):
        super(SELayer, self).__init__()
        if isinstance(act_cfg, dict):
            act_cfg = (act_cfg, act_cfg)
        assert len(act_cfg) == 2
        assert mmcv.is_tuple_of(act_cfg, dict)
        self.global_avgpool = nn.AdaptiveAvgPool2d(1)
        self.conv1 = ConvModule(
            in_channels=channels,
            out_channels=make_divisible(channels // ratio, 8),
            kernel_size=1,
            stride=1,
            conv_cfg=conv_cfg,
            act_cfg=act_cfg[0])
        self.conv2 = ConvModule(
            in_channels=make_divisible(channels // ratio, 8),
            out_channels=channels,
            kernel_size=1,
            stride=1,
            conv_cfg=conv_cfg,
            act_cfg=act_cfg[1])

    def forward(self, x):
        out = self.global_avgpool(x)
        out = self.conv1(out)
        out = self.conv2(out)
        return x * out
