# Supplementary material for: Multi-label classification for image tamper detection based on Swin-T segmentation network in the spatial domain
Source: PeerJ Comput Sci. 2025 Apr 8;11:e2775. doi: 10.7717/peerj-cs.2775 (PMC12190506; doi:10.7717/peerj-cs.2775)
Supplement: Supplemental Information 1 [file peerj-cs-11-2775-s001.zip › IML_code/mmseg/models/utils/__init__.py]

# Copyright (c) OpenMMLab. All rights reserved.
from .embed import PatchEmbed
from .inverted_residual import InvertedResidual, InvertedResidualV3
from .make_divisible import make_divisible
from .res_layer import ResLayer
from .se_layer import SELayer
from .self_attention_block import SelfAttentionBlock
from .shape_convert import (nchw2nlc2nchw, nchw_to_nlc, nlc2nchw2nlc,
                            nlc_to_nchw)
from .up_conv_block import UpConvBlock

__all__ = [
    'ResLayer', 'SelfAttentionBlock', 'make_divisible', 'InvertedResidual',
    'UpConvBlock', 'InvertedResidualV3', 'SELayer', 'PatchEmbed',
    'nchw_to_nlc', 'nlc_to_nchw', 'nchw2nlc2nchw', 'nlc2nchw2nlc'
]
