# Supplementary material for: Multi-label classification for image tamper detection based on Swin-T segmentation network in the spatial domain
Source: PeerJ Comput Sci. 2025 Apr 8;11:e2775. doi: 10.7717/peerj-cs.2775 (PMC12190506; doi:10.7717/peerj-cs.2775)
Supplement: Supplemental Information 1 [file peerj-cs-11-2775-s001.zip › IML_code/mmseg/models/backbones/prompt_swin.py]

from ..builder import BACKBONES
from .swin import SwinTransformer
import torch
import torch.nn as nn
from mmcv.cnn.utils.weight_init import (constant_init, trunc_normal_,
                                        trunc_normal_init)
@BACKBONES.register_module()
class PromptSwinTransformer(SwinTransformer):
    def __init__(self,
                 num_prompts=4,  # prompt的数量
                 prompt_dim=128,  # prompt的维度，需要和embed_dims一致
                 *args,
                 **kwargs):
        super().__init__(*args, **kwargs)
        
        # 为每个stage创建不同维度的prompt
        # 随着stage深入，特征维度翻倍
        dims = [int(prompt_dim * (2**i)) for i in range(len(self.stages))]
        self.num_prompts = num_prompts
        
        # 创建可学习的prompt tokens
        self.prompts = nn.ParameterList([
            nn.Parameter(torch.randn(num_prompts, dim))
            for dim in dims
        ])
        
        # 初始化prompts
        for prompt in self.prompts:
            trunc_normal_(prompt, std=0.02)  # 使用与原始实现相同的初始化方法

    # def forward(self, query, hw_shape):
    #     # 使用 patch_embed 处理输入
    #     x, hw_shape = self.patch_embed(query)

    #     if self.use_abs_pos_embed:
    #         x = x + self.absolute_pos_embed
    #     x = self.drop_after_pos(x)

    #     outs = []
    #     for i, stage in enumerate(self.stages):
    #         # 添加 prompts
    #         B = x.shape[0]
    #         prompts = self.prompts[i].unsqueeze(0).expand(B, -1, -1)  # [B, num_prompts, C]
    #         x_with_prompts = torch.cat([prompts, x], dim=1)  # [B, num_prompts+L, C]
            
    #         # 通过 stage 处理
    #         x_with_prompts, hw_shape, out, out_hw_shape = stage(x_with_prompts, hw_shape)
            
    #         # 移除 prompt tokens
    #         x = x_with_prompts[:, self.num_prompts:, :]
            
    #         if i in self.out_indices:
    #             norm_layer = getattr(self, f'norm{i}')
    #             out = norm_layer(out[:, self.num_prompts:, :])  # 只对特征部分进行 norm
    #             out = out.view(-1, *out_hw_shape, self.num_features[i]).permute(0, 3, 1, 2).contiguous()
    #             outs.append(out)

    #     return outs

    def forward(self, x):
        x, hw_shape = self.patch_embed(x)

        if self.use_abs_pos_embed:
            x = x + self.absolute_pos_embed
        x = self.drop_after_pos(x)

        outs = []
        for i, stage in enumerate(self.stages):
            # 添加prompts
            B = x.shape[0]
            prompts = self.prompts[i].unsqueeze(0).expand(B, -1, -1)  # [B, num_prompts, C]
            x_with_prompts = torch.cat([prompts, x], dim=1)  # [B, num_prompts+L, C]
            
            # 通过stage处理 （原来的！！）
            x_with_prompts, hw_shape, out, out_hw_shape = stage(x_with_prompts, hw_shape)
            
            # 移除prompt tokens
            x = x_with_prompts[:, self.num_prompts:, :]
            
            if i in self.out_indices:
                norm_layer = getattr(self, f'norm{i}')
                out = norm_layer(out[:, self.num_prompts:, :])  # 只对特征部分进行norm
                out = out.view(-1, *out_hw_shape,
                               self.num_features[i]).permute(0, 3, 1,
                                                             2).contiguous()
                outs.append(out)

        return outs

    def train(self, mode=True):
        """保持原有的冻结功能"""
        super().train(mode)
        self._freeze_stages()

    def init_weights(self):
        """保持原有的权重初始化功能，并添加prompt的初始化"""
        super().init_weights()
        # prompt已在__init__中初始化，这里不需要额外操作
