# Supplementary material for: Multi-label classification for image tamper detection based on Swin-T segmentation network in the spatial domain
Source: PeerJ Comput Sci. 2025 Apr 8;11:e2775. doi: 10.7717/peerj-cs.2775 (PMC12190506; doi:10.7717/peerj-cs.2775)
Supplement: Supplemental Information 1 [file peerj-cs-11-2775-s001.zip › IML_code/mmseg/models/backbones/__init__.py]

# Copyright (c) OpenMMLab. All rights reserved.
from .beit import BEiT
from .bisenetv1 import BiSeNetV1
from .bisenetv2 import BiSeNetV2
from .cgnet import CGNet
from .erfnet import ERFNet
from .fast_scnn import FastSCNN
from .hrnet import HRNet
from .icnet import ICNet
from .mae import MAE
from .mit import MixVisionTransformer
from .mobilenet_v2 import MobileNetV2
from .mobilenet_v3 import MobileNetV3
from .resnest import ResNeSt
from .resnet import ResNet, ResNetV1c, ResNetV1d
from .resnext import ResNeXt
from .stdc import STDCContextPathNet, STDCNet
from .swin import SwinTransformer
from .timm_backbone import TIMMBackbone
from .twins import PCPVT, SVT
from .unet import UNet
from .vit import VisionTransformer
from .prompt_swin import PromptSwinTransformer

__all__ = [
    'ResNet', 'ResNetV1c', 'ResNetV1d', 'ResNeXt', 'HRNet', 'FastSCNN',
    'ResNeSt', 'MobileNetV2', 'UNet', 'CGNet', 'MobileNetV3',
    'VisionTransformer', 'SwinTransformer', 'MixVisionTransformer',
    'BiSeNetV1', 'BiSeNetV2', 'ICNet', 'TIMMBackbone', 'ERFNet', 'PCPVT',
    'SVT', 'STDCNet', 'STDCContextPathNet', 'BEiT', 'MAE', 'PromptSwinTransformer'
]
