# Supplementary material for: Multi-label classification for image tamper detection based on Swin-T segmentation network in the spatial domain
Source: PeerJ Comput Sci. 2025 Apr 8;11:e2775. doi: 10.7717/peerj-cs.2775 (PMC12190506; doi:10.7717/peerj-cs.2775)
Supplement: Supplemental Information 1 [file peerj-cs-11-2775-s001.zip › IML_code/mmseg/models/backbones/resnext.py]

# Copyright (c) OpenMMLab. All rights reserved.
import math

from mmcv.cnn import build_conv_layer, build_norm_layer

from ..builder import BACKBONES
from ..utils import ResLayer
from .resnet import Bottleneck as _Bottleneck
from .resnet import ResNet


class Bottleneck(_Bottleneck):
    """Bottleneck block for ResNeXt.

    If style is "pytorch", the stride-two layer is the 3x3 conv layer, if it is
    "caffe", the stride-two layer is the first 1x1 conv layer.
    """

    def __init__(self,
                 inplanes,
                 planes,
                 groups=1,
                 base_width=4,
                 base_channels=64,
                 **kwargs):
        super(Bottleneck, self).__init__(inplanes, planes, **kwargs)

        if groups == 1:
            width = self.planes
        else:
            width = math.floor(self.planes *
                               (base_width / base_channels)) * groups

        self.norm1_name, norm1 = build_norm_layer(
            self.norm_cfg, width, postfix=1)
        self.norm2_name, norm2 = build_norm_layer(
            self.norm_cfg, width, postfix=2)
        self.norm3_name, norm3 = build_norm_layer(
            self.norm_cfg, self.planes * self.expansion, postfix=3)

        self.conv1 = build_conv_layer(
            self.conv_cfg,
            self.inplanes,
            width,
            kernel_size=1,
            stride=self.conv1_stride,
            bias=False)
        self.add_module(self.norm1_name, norm1)
        fallback_on_stride = False
        self.with_modulated_dcn = False
        if self.with_dcn:
            fallback_on_stride = self.dcn.pop('fallback_on_stride', False)
        if not self.with_dcn or fallback_on_stride:
            self.conv2 = build_conv_layer(
                self.conv_cfg,
                width,
                width,
                kernel_size=3,
                stride=self.conv2_stride,
                padding=self.dilation,
                dilation=self.dilation,
                groups=groups,
                bias=False)
        else:
            assert self.conv_cfg is None, 'conv_cfg must be None for DCN'
            self.conv2 = build_conv_layer(
                self.dcn,
                width,
                width,
                kernel_size=3,
                stride=self.conv2_stride,
                padding=self.dilation,
                dilation=self.dilation,
                groups=groups,
                bias=False)

        self.add_module(self.norm2_name, norm2)
        self.conv3 = build_conv_layer(
            self.conv_cfg,
            width,
            self.planes * self.expansion,
            kernel_size=1,
            bias=False)
        self.add_module(self.norm3_name, norm3)


@BACKBONES.register_module()
class ResNeXt(ResNet):
    """ResNeXt backbone.

    This backbone is the implementation of `Aggregated
    Residual Transformations for Deep Neural
    Networks <https://arxiv.org/abs/1611.05431>`_.

    Args:
        depth (int): Depth of resnet, from {18, 34, 50, 101, 152}.
        in_channels (int): Number of input image channels. Normally 3.
        num_stages (int): Resnet stages, normally 4.
        groups (int): Group of resnext.
        base_width (int): Base width of resnext.
        strides (Sequence[int]): Strides of the first block of each stage.
        dilations (Sequence[int]): Dilation of each stage.
        out_indices (Sequence[int]): Output from which stages.
        style (str): `pytorch` or `caffe`. If set to "pytorch", the stride-two
            layer is the 3x3 conv layer, otherwise the stride-two layer is
            the first 1x1 conv layer.
        frozen_stages (int): Stages to be frozen (all param fixed). -1 means
            not freezing any parameters.
        norm_cfg (dict): dictionary to construct and config norm layer.
        norm_eval (bool): Whether to set norm layers to eval mode, namely,
            freeze running stats (mean and var). Note: Effect on Batch Norm
            and its variants only.
        with_cp (bool): Use checkpoint or not. Using checkpoint will save some
            memory while slowing down the training speed.
        zero_init_residual (bool): whether to use zero init for last norm layer
            in resblocks to let them behave as identity.

    Example:
        >>> from mmseg.models import ResNeXt
        >>> import torch
        >>> self = ResNeXt(depth=50)
        >>> self.eval()
        >>> inputs = torch.rand(1, 3, 32, 32)
        >>> level_outputs = self.forward(inputs)
        >>> for level_out in level_outputs:
        ...     print(tuple(level_out.shape))
        (1, 256, 8, 8)
        (1, 512, 4, 4)
        (1, 1024, 2, 2)
        (1, 2048, 1, 1)
    """

    arch_settings = {
        50: (Bottleneck, (3, 4, 6, 3)),
        101: (Bottleneck, (3, 4, 23, 3)),
        152: (Bottleneck, (3, 8, 36, 3))
    }

    def __init__(self, groups=1, base_width=4, **kwargs):
        self.groups = groups
        self.base_width = base_width
        super(ResNeXt, self).__init__(**kwargs)

    def make_res_layer(self, **kwargs):
        """Pack all blocks in a stage into a ``ResLayer``"""
        return ResLayer(
            groups=self.groups,
            base_width=self.base_width,
            base_channels=self.base_channels,
            **kwargs)
