# Supplementary material for: Multi-label classification for image tamper detection based on Swin-T segmentation network in the spatial domain
Source: PeerJ Comput Sci. 2025 Apr 8;11:e2775. doi: 10.7717/peerj-cs.2775 (PMC12190506; doi:10.7717/peerj-cs.2775)
Supplement: Supplemental Information 1 [file peerj-cs-11-2775-s001.zip › IML_code/mmseg/models/backbones/timm_backbone.py]

# Copyright (c) OpenMMLab. All rights reserved.
try:
    import timm
except ImportError:
    timm = None

from mmcv.cnn.bricks.registry import NORM_LAYERS
from mmcv.runner import BaseModule

from ..builder import BACKBONES


@BACKBONES.register_module()
class TIMMBackbone(BaseModule):
    """Wrapper to use backbones from timm library. More details can be found in
    `timm <https://github.com/rwightman/pytorch-image-models>`_ .

    Args:
        model_name (str): Name of timm model to instantiate.
        pretrained (bool): Load pretrained weights if True.
        checkpoint_path (str): Path of checkpoint to load after
            model is initialized.
        in_channels (int): Number of input image channels. Default: 3.
        init_cfg (dict, optional): Initialization config dict
        **kwargs: Other timm & model specific arguments.
    """

    def __init__(
        self,
        model_name,
        features_only=True,
        pretrained=True,
        checkpoint_path='',
        in_channels=3,
        init_cfg=None,
        **kwargs,
    ):
        if timm is None:
            raise RuntimeError('timm is not installed')
        super(TIMMBackbone, self).__init__(init_cfg)
        if 'norm_layer' in kwargs:
            kwargs['norm_layer'] = NORM_LAYERS.get(kwargs['norm_layer'])
        self.timm_model = timm.create_model(
            model_name=model_name,
            features_only=features_only,
            pretrained=pretrained,
            in_chans=in_channels,
            checkpoint_path=checkpoint_path,
            **kwargs,
        )

        # Make unused parameters None
        self.timm_model.global_pool = None
        self.timm_model.fc = None
        self.timm_model.classifier = None

        # Hack to use pretrained weights from timm
        if pretrained or checkpoint_path:
            self._is_init = True

    def forward(self, x):
        features = self.timm_model(x)
        return features
