# Supplementary material for: Multi-label classification for image tamper detection based on Swin-T segmentation network in the spatial domain
Source: PeerJ Comput Sci. 2025 Apr 8;11:e2775. doi: 10.7717/peerj-cs.2775 (PMC12190506; doi:10.7717/peerj-cs.2775)
Supplement: Supplemental Information 1 [file peerj-cs-11-2775-s001.zip › IML_code/mmseg/models/decode_heads/sep_aspp_head.py]

# Copyright (c) OpenMMLab. All rights reserved.
import torch
import torch.nn as nn
from mmcv.cnn import ConvModule, DepthwiseSeparableConvModule

from mmseg.ops import resize
from ..builder import HEADS
from .aspp_head import ASPPHead, ASPPModule


class DepthwiseSeparableASPPModule(ASPPModule):
    """Atrous Spatial Pyramid Pooling (ASPP) Module with depthwise separable
    conv."""

    def __init__(self, **kwargs):
        super(DepthwiseSeparableASPPModule, self).__init__(**kwargs)
        for i, dilation in enumerate(self.dilations):
            if dilation > 1:
                self[i] = DepthwiseSeparableConvModule(
                    self.in_channels,
                    self.channels,
                    3,
                    dilation=dilation,
                    padding=dilation,
                    norm_cfg=self.norm_cfg,
                    act_cfg=self.act_cfg)


@HEADS.register_module()
class DepthwiseSeparableASPPHead(ASPPHead):
    """Encoder-Decoder with Atrous Separable Convolution for Semantic Image
    Segmentation.

    This head is the implementation of `DeepLabV3+
    <https://arxiv.org/abs/1802.02611>`_.

    Args:
        c1_in_channels (int): The input channels of c1 decoder. If is 0,
            the no decoder will be used.
        c1_channels (int): The intermediate channels of c1 decoder.
    """

    def __init__(self, c1_in_channels, c1_channels, **kwargs):
        super(DepthwiseSeparableASPPHead, self).__init__(**kwargs)
        assert c1_in_channels >= 0
        self.aspp_modules = DepthwiseSeparableASPPModule(
            dilations=self.dilations,
            in_channels=self.in_channels,
            channels=self.channels,
            conv_cfg=self.conv_cfg,
            norm_cfg=self.norm_cfg,
            act_cfg=self.act_cfg)
        if c1_in_channels > 0:
            self.c1_bottleneck = ConvModule(
                c1_in_channels,
                c1_channels,
                1,
                conv_cfg=self.conv_cfg,
                norm_cfg=self.norm_cfg,
                act_cfg=self.act_cfg)
        else:
            self.c1_bottleneck = None
        self.sep_bottleneck = nn.Sequential(
            DepthwiseSeparableConvModule(
                self.channels + c1_channels,
                self.channels,
                3,
                padding=1,
                norm_cfg=self.norm_cfg,
                act_cfg=self.act_cfg),
            DepthwiseSeparableConvModule(
                self.channels,
                self.channels,
                3,
                padding=1,
                norm_cfg=self.norm_cfg,
                act_cfg=self.act_cfg))

    def forward(self, inputs):
        """Forward function."""
        x = self._transform_inputs(inputs)
        aspp_outs = [
            resize(
                self.image_pool(x),
                size=x.size()[2:],
                mode='bilinear',
                align_corners=self.align_corners)
        ]
        aspp_outs.extend(self.aspp_modules(x))
        aspp_outs = torch.cat(aspp_outs, dim=1)
        output = self.bottleneck(aspp_outs)
        if self.c1_bottleneck is not None:
            c1_output = self.c1_bottleneck(inputs[0])
            output = resize(
                input=output,
                size=c1_output.shape[2:],
                mode='bilinear',
                align_corners=self.align_corners)
            output = torch.cat([output, c1_output], dim=1)
        output = self.sep_bottleneck(output)
        output = self.cls_seg(output)
        return output
