# Supplementary material for: Multi-label classification for image tamper detection based on Swin-T segmentation network in the spatial domain
Source: PeerJ Comput Sci. 2025 Apr 8;11:e2775. doi: 10.7717/peerj-cs.2775 (PMC12190506; doi:10.7717/peerj-cs.2775)
Supplement: Supplemental Information 1 [file peerj-cs-11-2775-s001.zip › IML_code/mmseg/models/decode_heads/__init__.py]

# Copyright (c) OpenMMLab. All rights reserved.
from .ann_head import ANNHead
from .apc_head import APCHead
from .aspp_head import ASPPHead
from .cc_head import CCHead
from .da_head import DAHead
from .dm_head import DMHead
from .dnl_head import DNLHead
from .dpt_head import DPTHead
from .ema_head import EMAHead
from .enc_head import EncHead
from .fcn_head import FCNHead
from .fpn_head import FPNHead
from .gc_head import GCHead
from .isa_head import ISAHead
from .knet_head import IterativeDecodeHead, KernelUpdateHead, KernelUpdator
from .lraspp_head import LRASPPHead
from .nl_head import NLHead
from .ocr_head import OCRHead
from .point_head import PointHead
from .psa_head import PSAHead
from .psp_head import PSPHead
from .segformer_head import SegformerHead
from .segmenter_mask_head import SegmenterMaskTransformerHead
from .sep_aspp_head import DepthwiseSeparableASPPHead
from .sep_fcn_head import DepthwiseSeparableFCNHead
from .setr_mla_head import SETRMLAHead
from .setr_up_head import SETRUPHead
from .stdc_head import STDCHead
from .uper_head import UPerHead

__all__ = [
    'FCNHead', 'PSPHead', 'ASPPHead', 'PSAHead', 'NLHead', 'GCHead', 'CCHead',
    'UPerHead', 'DepthwiseSeparableASPPHead', 'ANNHead', 'DAHead', 'OCRHead',
    'EncHead', 'DepthwiseSeparableFCNHead', 'FPNHead', 'EMAHead', 'DNLHead',
    'PointHead', 'APCHead', 'DMHead', 'LRASPPHead', 'SETRUPHead',
    'SETRMLAHead', 'DPTHead', 'SETRMLAHead', 'SegmenterMaskTransformerHead',
    'SegformerHead', 'ISAHead', 'STDCHead', 'IterativeDecodeHead',
    'KernelUpdateHead', 'KernelUpdator'
]
