# Supplementary material for: Multi-label classification for image tamper detection based on Swin-T segmentation network in the spatial domain
Source: PeerJ Comput Sci. 2025 Apr 8;11:e2775. doi: 10.7717/peerj-cs.2775 (PMC12190506; doi:10.7717/peerj-cs.2775)
Supplement: Supplemental Information 1 [file peerj-cs-11-2775-s001.zip › IML_code/mmseg/core/seg/sampler/base_pixel_sampler.py]

# Copyright (c) OpenMMLab. All rights reserved.
from abc import ABCMeta, abstractmethod


class BasePixelSampler(metaclass=ABCMeta):
    """Base class of pixel sampler."""

    def __init__(self, **kwargs):
        pass

    @abstractmethod
    def sample(self, seg_logit, seg_label):
        """Placeholder for sample function."""
