# Supplementary material for: Multi-label classification for image tamper detection based on Swin-T segmentation network in the spatial domain
Source: PeerJ Comput Sci. 2025 Apr 8;11:e2775. doi: 10.7717/peerj-cs.2775 (PMC12190506; doi:10.7717/peerj-cs.2775)
Supplement: Supplemental Information 1 [file peerj-cs-11-2775-s001.zip › IML_code/mmseg/.mim/tools/convert_datasets/coco_stuff10k.py]

# Copyright (c) OpenMMLab. All rights reserved.
import argparse
import os.path as osp
import shutil
from functools import partial

import mmcv
import numpy as np
from PIL import Image
from scipy.io import loadmat

COCO_LEN = 10000

clsID_to_trID = {
    0: 0,
    1: 1,
    2: 2,
    3: 3,
    4: 4,
    5: 5,
    6: 6,
    7: 7,
    8: 8,
    9: 9,
    10: 10,
    11: 11,
    13: 12,
    14: 13,
    15: 14,
    16: 15,
    17: 16,
    18: 17,
    19: 18,
    20: 19,
    21: 20,
    22: 21,
    23: 22,
    24: 23,
    25: 24,
    27: 25,
    28: 26,
    31: 27,
    32: 28,
    33: 29,
    34: 30,
    35: 31,
    36: 32,
    37: 33,
    38: 34,
    39: 35,
    40: 36,
    41: 37,
    42: 38,
    43: 39,
    44: 40,
    46: 41,
    47: 42,
    48: 43,
    49: 44,
    50: 45,
    51: 46,
    52: 47,
    53: 48,
    54: 49,
    55: 50,
    56: 51,
    57: 52,
    58: 53,
    59: 54,
    60: 55,
    61: 56,
    62: 57,
    63: 58,
    64: 59,
    65: 60,
    67: 61,
    70: 62,
    72: 63,
    73: 64,
    74: 65,
    75: 66,
    76: 67,
    77: 68,
    78: 69,
    79: 70,
    80: 71,
    81: 72,
    82: 73,
    84: 74,
    85: 75,
    86: 76,
    87: 77,
    88: 78,
    89: 79,
    90: 80,
    92: 81,
    93: 82,
    94: 83,
    95: 84,
    96: 85,
    97: 86,
    98: 87,
    99: 88,
    100: 89,
    101: 90,
    102: 91,
    103: 92,
    104: 93,
    105: 94,
    106: 95,
    107: 96,
    108: 97,
    109: 98,
    110: 99,
    111: 100,
    112: 101,
    113: 102,
    114: 103,
    115: 104,
    116: 105,
    117: 106,
    118: 107,
    119: 108,
    120: 109,
    121: 110,
    122: 111,
    123: 112,
    124: 113,
    125: 114,
    126: 115,
    127: 116,
    128: 117,
    129: 118,
    130: 119,
    131: 120,
    132: 121,
    133: 122,
    134: 123,
    135: 124,
    136: 125,
    137: 126,
    138: 127,
    139: 128,
    140: 129,
    141: 130,
    142: 131,
    143: 132,
    144: 133,
    145: 134,
    146: 135,
    147: 136,
    148: 137,
    149: 138,
    150: 139,
    151: 140,
    152: 141,
    153: 142,
    154: 143,
    155: 144,
    156: 145,
    157: 146,
    158: 147,
    159: 148,
    160: 149,
    161: 150,
    162: 151,
    163: 152,
    164: 153,
    165: 154,
    166: 155,
    167: 156,
    168: 157,
    169: 158,
    170: 159,
    171: 160,
    172: 161,
    173: 162,
    174: 163,
    175: 164,
    176: 165,
    177: 166,
    178: 167,
    179: 168,
    180: 169,
    181: 170,
    182: 171
}


def convert_to_trainID(tuple_path, in_img_dir, in_ann_dir, out_img_dir,
                       out_mask_dir, is_train):
    imgpath, maskpath = tuple_path
    shutil.copyfile(
        osp.join(in_img_dir, imgpath),
        osp.join(out_img_dir, 'train2014', imgpath) if is_train else osp.join(
            out_img_dir, 'test2014', imgpath))
    annotate = loadmat(osp.join(in_ann_dir, maskpath))
    mask = annotate['S'].astype(np.uint8)
    mask_copy = mask.copy()
    for clsID, trID in clsID_to_trID.items():
        mask_copy[mask == clsID] = trID
    seg_filename = osp.join(out_mask_dir, 'train2014',
                            maskpath.split('.')[0] +
                            '_labelTrainIds.png') if is_train else osp.join(
                                out_mask_dir, 'test2014',
                                maskpath.split('.')[0] + '_labelTrainIds.png')
    Image.fromarray(mask_copy).save(seg_filename, 'PNG')


def generate_coco_list(folder):
    train_list = osp.join(folder, 'imageLists', 'train.txt')
    test_list = osp.join(folder, 'imageLists', 'test.txt')
    train_paths = []
    test_paths = []

    with open(train_list) as f:
        for filename in f:
            basename = filename.strip()
            imgpath = basename + '.jpg'
            maskpath = basename + '.mat'
            train_paths.append((imgpath, maskpath))

    with open(test_list) as f:
        for filename in f:
            basename = filename.strip()
            imgpath = basename + '.jpg'
            maskpath = basename + '.mat'
            test_paths.append((imgpath, maskpath))

    return train_paths, test_paths


def parse_args():
    parser = argparse.ArgumentParser(
        description=\
        'Convert COCO Stuff 10k annotations to mmsegmentation format')  # noqa
    parser.add_argument('coco_path', help='coco stuff path')
    parser.add_argument('-o', '--out_dir', help='output path')
    parser.add_argument(
        '--nproc', default=16, type=int, help='number of process')
    args = parser.parse_args()
    return args


def main():
    args = parse_args()
    coco_path = args.coco_path
    nproc = args.nproc

    out_dir = args.out_dir or coco_path
    out_img_dir = osp.join(out_dir, 'images')
    out_mask_dir = osp.join(out_dir, 'annotations')

    mmcv.mkdir_or_exist(osp.join(out_img_dir, 'train2014'))
    mmcv.mkdir_or_exist(osp.join(out_img_dir, 'test2014'))
    mmcv.mkdir_or_exist(osp.join(out_mask_dir, 'train2014'))
    mmcv.mkdir_or_exist(osp.join(out_mask_dir, 'test2014'))

    train_list, test_list = generate_coco_list(coco_path)
    assert (len(train_list) +
            len(test_list)) == COCO_LEN, 'Wrong length of list {} & {}'.format(
                len(train_list), len(test_list))

    if args.nproc > 1:
        mmcv.track_parallel_progress(
            partial(
                convert_to_trainID,
                in_img_dir=osp.join(coco_path, 'images'),
                in_ann_dir=osp.join(coco_path, 'annotations'),
                out_img_dir=out_img_dir,
                out_mask_dir=out_mask_dir,
                is_train=True),
            train_list,
            nproc=nproc)
        mmcv.track_parallel_progress(
            partial(
                convert_to_trainID,
                in_img_dir=osp.join(coco_path, 'images'),
                in_ann_dir=osp.join(coco_path, 'annotations'),
                out_img_dir=out_img_dir,
                out_mask_dir=out_mask_dir,
                is_train=False),
            test_list,
            nproc=nproc)
    else:
        mmcv.track_progress(
            partial(
                convert_to_trainID,
                in_img_dir=osp.join(coco_path, 'images'),
                in_ann_dir=osp.join(coco_path, 'annotations'),
                out_img_dir=out_img_dir,
                out_mask_dir=out_mask_dir,
                is_train=True), train_list)
        mmcv.track_progress(
            partial(
                convert_to_trainID,
                in_img_dir=osp.join(coco_path, 'images'),
                in_ann_dir=osp.join(coco_path, 'annotations'),
                out_img_dir=out_img_dir,
                out_mask_dir=out_mask_dir,
                is_train=False), test_list)

    print('Done!')


if __name__ == '__main__':
    main()
