# Supplementary material for: Multi-label classification for image tamper detection based on Swin-T segmentation network in the spatial domain
Source: PeerJ Comput Sci. 2025 Apr 8;11:e2775. doi: 10.7717/peerj-cs.2775 (PMC12190506; doi:10.7717/peerj-cs.2775)
Supplement: Supplemental Information 1 [file peerj-cs-11-2775-s001.zip › IML_code/mmseg/.mim/tools/convert_datasets/coco_stuff164k.py]

# Copyright (c) OpenMMLab. All rights reserved.
import argparse
import os.path as osp
import shutil
from functools import partial
from glob import glob

import mmcv
import numpy as np
from PIL import Image

COCO_LEN = 123287

clsID_to_trID = {
    0: 0,
    1: 1,
    2: 2,
    3: 3,
    4: 4,
    5: 5,
    6: 6,
    7: 7,
    8: 8,
    9: 9,
    10: 10,
    12: 11,
    13: 12,
    14: 13,
    15: 14,
    16: 15,
    17: 16,
    18: 17,
    19: 18,
    20: 19,
    21: 20,
    22: 21,
    23: 22,
    24: 23,
    26: 24,
    27: 25,
    30: 26,
    31: 27,
    32: 28,
    33: 29,
    34: 30,
    35: 31,
    36: 32,
    37: 33,
    38: 34,
    39: 35,
    40: 36,
    41: 37,
    42: 38,
    43: 39,
    45: 40,
    46: 41,
    47: 42,
    48: 43,
    49: 44,
    50: 45,
    51: 46,
    52: 47,
    53: 48,
    54: 49,
    55: 50,
    56: 51,
    57: 52,
    58: 53,
    59: 54,
    60: 55,
    61: 56,
    62: 57,
    63: 58,
    64: 59,
    66: 60,
    69: 61,
    71: 62,
    72: 63,
    73: 64,
    74: 65,
    75: 66,
    76: 67,
    77: 68,
    78: 69,
    79: 70,
    80: 71,
    81: 72,
    83: 73,
    84: 74,
    85: 75,
    86: 76,
    87: 77,
    88: 78,
    89: 79,
    91: 80,
    92: 81,
    93: 82,
    94: 83,
    95: 84,
    96: 85,
    97: 86,
    98: 87,
    99: 88,
    100: 89,
    101: 90,
    102: 91,
    103: 92,
    104: 93,
    105: 94,
    106: 95,
    107: 96,
    108: 97,
    109: 98,
    110: 99,
    111: 100,
    112: 101,
    113: 102,
    114: 103,
    115: 104,
    116: 105,
    117: 106,
    118: 107,
    119: 108,
    120: 109,
    121: 110,
    122: 111,
    123: 112,
    124: 113,
    125: 114,
    126: 115,
    127: 116,
    128: 117,
    129: 118,
    130: 119,
    131: 120,
    132: 121,
    133: 122,
    134: 123,
    135: 124,
    136: 125,
    137: 126,
    138: 127,
    139: 128,
    140: 129,
    141: 130,
    142: 131,
    143: 132,
    144: 133,
    145: 134,
    146: 135,
    147: 136,
    148: 137,
    149: 138,
    150: 139,
    151: 140,
    152: 141,
    153: 142,
    154: 143,
    155: 144,
    156: 145,
    157: 146,
    158: 147,
    159: 148,
    160: 149,
    161: 150,
    162: 151,
    163: 152,
    164: 153,
    165: 154,
    166: 155,
    167: 156,
    168: 157,
    169: 158,
    170: 159,
    171: 160,
    172: 161,
    173: 162,
    174: 163,
    175: 164,
    176: 165,
    177: 166,
    178: 167,
    179: 168,
    180: 169,
    181: 170,
    255: 255
}


def convert_to_trainID(maskpath, out_mask_dir, is_train):
    mask = np.array(Image.open(maskpath))
    mask_copy = mask.copy()
    for clsID, trID in clsID_to_trID.items():
        mask_copy[mask == clsID] = trID
    seg_filename = osp.join(
        out_mask_dir, 'train2017',
        osp.basename(maskpath).split('.')[0] +
        '_labelTrainIds.png') if is_train else osp.join(
            out_mask_dir, 'val2017',
            osp.basename(maskpath).split('.')[0] + '_labelTrainIds.png')
    Image.fromarray(mask_copy).save(seg_filename, 'PNG')


def parse_args():
    parser = argparse.ArgumentParser(
        description=\
        'Convert COCO Stuff 164k annotations to mmsegmentation format')  # noqa
    parser.add_argument('coco_path', help='coco stuff path')
    parser.add_argument('-o', '--out_dir', help='output path')
    parser.add_argument(
        '--nproc', default=16, type=int, help='number of process')
    args = parser.parse_args()
    return args


def main():
    args = parse_args()
    coco_path = args.coco_path
    nproc = args.nproc

    out_dir = args.out_dir or coco_path
    out_img_dir = osp.join(out_dir, 'images')
    out_mask_dir = osp.join(out_dir, 'annotations')

    mmcv.mkdir_or_exist(osp.join(out_mask_dir, 'train2017'))
    mmcv.mkdir_or_exist(osp.join(out_mask_dir, 'val2017'))

    if out_dir != coco_path:
        shutil.copytree(osp.join(coco_path, 'images'), out_img_dir)

    train_list = glob(osp.join(coco_path, 'annotations', 'train2017', '*.png'))
    train_list = [file for file in train_list if '_labelTrainIds' not in file]
    test_list = glob(osp.join(coco_path, 'annotations', 'val2017', '*.png'))
    test_list = [file for file in test_list if '_labelTrainIds' not in file]
    assert (len(train_list) +
            len(test_list)) == COCO_LEN, 'Wrong length of list {} & {}'.format(
                len(train_list), len(test_list))

    if args.nproc > 1:
        mmcv.track_parallel_progress(
            partial(
                convert_to_trainID, out_mask_dir=out_mask_dir, is_train=True),
            train_list,
            nproc=nproc)
        mmcv.track_parallel_progress(
            partial(
                convert_to_trainID, out_mask_dir=out_mask_dir, is_train=False),
            test_list,
            nproc=nproc)
    else:
        mmcv.track_progress(
            partial(
                convert_to_trainID, out_mask_dir=out_mask_dir, is_train=True),
            train_list)
        mmcv.track_progress(
            partial(
                convert_to_trainID, out_mask_dir=out_mask_dir, is_train=False),
            test_list)

    print('Done!')


if __name__ == '__main__':
    main()
