# Supplementary material for: Multi-label classification for image tamper detection based on Swin-T segmentation network in the spatial domain
Source: PeerJ Comput Sci. 2025 Apr 8;11:e2775. doi: 10.7717/peerj-cs.2775 (PMC12190506; doi:10.7717/peerj-cs.2775)
Supplement: Supplemental Information 1 [file peerj-cs-11-2775-s001.zip › IML_code/mmseg/.mim/tools/model_converters/beit2mmseg.py]

# Copyright (c) OpenMMLab. All rights reserved.
import argparse
import os.path as osp
from collections import OrderedDict

import mmcv
import torch
from mmcv.runner import CheckpointLoader


def convert_beit(ckpt):
    new_ckpt = OrderedDict()

    for k, v in ckpt.items():
        if k.startswith('blocks'):
            new_key = k.replace('blocks', 'layers')
            if 'norm' in new_key:
                new_key = new_key.replace('norm', 'ln')
            elif 'mlp.fc1' in new_key:
                new_key = new_key.replace('mlp.fc1', 'ffn.layers.0.0')
            elif 'mlp.fc2' in new_key:
                new_key = new_key.replace('mlp.fc2', 'ffn.layers.1')
            new_ckpt[new_key] = v
        elif k.startswith('patch_embed'):
            new_key = k.replace('patch_embed.proj', 'patch_embed.projection')
            new_ckpt[new_key] = v
        else:
            new_key = k
            new_ckpt[new_key] = v

    return new_ckpt


def main():
    parser = argparse.ArgumentParser(
        description='Convert keys in official pretrained beit models to'
        'MMSegmentation style.')
    parser.add_argument('src', help='src model path or url')
    # The dst path must be a full path of the new checkpoint.
    parser.add_argument('dst', help='save path')
    args = parser.parse_args()

    checkpoint = CheckpointLoader.load_checkpoint(args.src, map_location='cpu')
    if 'state_dict' in checkpoint:
        state_dict = checkpoint['state_dict']
    elif 'model' in checkpoint:
        state_dict = checkpoint['model']
    else:
        state_dict = checkpoint
    weight = convert_beit(state_dict)
    mmcv.mkdir_or_exist(osp.dirname(args.dst))
    torch.save(weight, args.dst)


if __name__ == '__main__':
    main()
