# Supplementary material for: Multi-label classification for image tamper detection based on Swin-T segmentation network in the spatial domain
Source: PeerJ Comput Sci. 2025 Apr 8;11:e2775. doi: 10.7717/peerj-cs.2775 (PMC12190506; doi:10.7717/peerj-cs.2775)
Supplement: Supplemental Information 1 [file peerj-cs-11-2775-s001.zip › IML_code/mmseg/.mim/configs/_base_/default_runtime.py]

# yapf:disable
log_config = dict(
    interval=50,
    hooks=[
        dict(type='TextLoggerHook', by_epoch=False),
        # dict(type='TensorboardLoggerHook')
        # dict(type='PaviLoggerHook') # for internal services
    ])
# yapf:enable
dist_params = dict(backend='nccl')
log_level = 'INFO'
load_from = None
resume_from = None
workflow = [('train', 1)]
cudnn_benchmark = True
