# Supplementary material for: Multi-label classification for image tamper detection based on Swin-T segmentation network in the spatial domain
Source: PeerJ Comput Sci. 2025 Apr 8;11:e2775. doi: 10.7717/peerj-cs.2775 (PMC12190506; doi:10.7717/peerj-cs.2775)
Supplement: Supplemental Information 1 [file peerj-cs-11-2775-s001.zip › IML_code/mmseg/.mim/configs/sem_fpn/fpn_r50_512x512_160k_ade20k.py]

_base_ = [
    '../_base_/models/fpn_r50.py', '../_base_/datasets/ade20k.py',
    '../_base_/default_runtime.py', '../_base_/schedules/schedule_160k.py'
]
model = dict(decode_head=dict(num_classes=150))
