# Supplementary material for: Multi-label classification for image tamper detection based on Swin-T segmentation network in the spatial domain
Source: PeerJ Comput Sci. 2025 Apr 8;11:e2775. doi: 10.7717/peerj-cs.2775 (PMC12190506; doi:10.7717/peerj-cs.2775)
Supplement: Supplemental Information 1 [file peerj-cs-11-2775-s001.zip › IML_code/mmseg/.mim/configs/sem_fpn/fpn_r101_512x512_160k_ade20k.py]

_base_ = './fpn_r50_512x512_160k_ade20k.py'
model = dict(pretrained='open-mmlab://resnet101_v1c', backbone=dict(depth=101))
