# Supplementary material for: Multi-label classification for image tamper detection based on Swin-T segmentation network in the spatial domain
Source: PeerJ Comput Sci. 2025 Apr 8;11:e2775. doi: 10.7717/peerj-cs.2775 (PMC12190506; doi:10.7717/peerj-cs.2775)
Supplement: Supplemental Information 1 [file peerj-cs-11-2775-s001.zip › IML_code/mmseg/.mim/configs/ann/ann_r50-d8_769x769_80k_cityscapes.py]

_base_ = [
    '../_base_/models/ann_r50-d8.py',
    '../_base_/datasets/cityscapes_769x769.py', '../_base_/default_runtime.py',
    '../_base_/schedules/schedule_80k.py'
]
model = dict(
    decode_head=dict(align_corners=True),
    auxiliary_head=dict(align_corners=True),
    test_cfg=dict(mode='slide', crop_size=(769, 769), stride=(513, 513)))
